# Supplementary material for: Integrated metabolomics and transcriptomics investigate the bulb-specific biosynthesis of medicinal steroidal alkaloids in Fritillaria taipaiensis
Source: BMC Plant Biol. 2026 Feb 28;26:618. doi: 10.1186/s12870-026-08432-x (PMC13059530; doi:10.1186/s12870-026-08432-x)
Supplement: Supplementary file 1 — Supplementary Material 1. [file 12870_2026_8432_MOESM1_ESM.xlsx]

## Sheet: table S1
	gene_id	TB_LJ1	TB_LJ2	TB_LJ3	TB_Y1	TB_Y2	TB_Y3
Cluster-5576.42834	ACCT1	73.15	68.36	71.43	45.14	48.27	49.95
Cluster-5576.42833	ACCT1-2	20.12	23.78	24.95	15.41	18.56	21.28
Cluster-5576.41989	ACCT1-2	163.01	152.65	150.71	47.21	46.81	56.01
Cluster-5576.44789	HMGS	165.38	131.07	137.73	84.12	90.28	91.62
Cluster-5576.32146	HMGR1-1	72.31	79.15	75.53	36.37	31.19	31.09
Cluster-5576.34638	HMGR1-2	9.29	10.8	11.98	6.04	5.37	6.86
Cluster-5576.22718	MK	25.63	28.05	28.37	6.58	6.03	4.81
Cluster-5576.44123	PMK	14.72	12.68	17.19	5.54	9.12	6.83
Cluster-5576.23588	MVD	43.25	27.89	32.99	13.7	14.29	14.19
Cluster-5576.36631	DXS	41.22	42.22	37.39	161.72	171.28	169.92
Cluster-5576.41055	DXR	21.07	20.74	21.68	76.87	84.76	80.65
Cluster-5576.28634	ISPD	10.05	6.5	7.24	31.86	29.73	35.1
Cluster-5576.34848	ISPE	29.59	27.46	25.54	53.99	57.89	54.3
Cluster-5576.40531	ISPF	35.38	49.08	39.02	216.33	207.26	230.83
Cluster-5576.40145	ISPG	38.39	35.88	35.93	121.08	131.34	134.06
Cluster-5576.39329	ISPH	96.94	88.47	88.56	251.47	257.35	259.41
Cluster-5576.48031	IDI1	112.15	94.76	109.23	87.78	87.18	98.17
Cluster-5576.48032	IDI2	232.75	223.55	198.41	296.4	271.12	328.8
Cluster-5576.45137	FPS	133.68	124.12	127.45	59.46	70.11	62.37
Cluster-5576.32734	SQS	68.86	69.99	70.81	80.82	84.38	85.01
Cluster-5576.40195	SQE	246.37	241.75	265.22	487.39	491.44	508.95
Cluster-5576.44503	CAS	23.36	20.05	23.82	13.33	13.28	12.35
Cluster-5576.33362	SMO1-2	33.54	33.65	35.15	28.85	31.58	33.65
Cluster-5576.24542	SMO1-1	149.82	133.14	144.41	2.49	2.35	2.22
Cluster-5576.34078	SMO2-1	55.37	54.69	53.72	51.97	50.33	49.03
Cluster-5576.34831	SMO2-2	105.44	101.32	110.65	17.83	20.51	17.58
Cluster-5576.32885	CPI	55.59	50.83	49.53	29.16	38.25	33.73
Cluster-5576.45178	SMT1	51.39	43.41	42.62	22.03	28.82	26.04
Cluster-5576.36584	CYP51	215.58	231.98	238.95	26.51	28.72	32.89
Cluster-5576.27953	C14-R	85.74	81.65	88.86	17.46	17.36	17.13
Cluster-5576.41050	8,7-SI	221.12	256.4	245.7	140.44	148.07	145.86
Cluster-5576.27633	DWF7	266.85	288.89	277.13	49.07	54.5	57.64
Cluster-5576.33998	DWF5	308.12	293.8	315.85	176.66	185.28	201.01

## Sheet: table S2
gene_id	align_to_Ful_seq	Ful_seq_gen_id	Name	TB_AT	Orthologous gene in Arabidopsis thaliana	Len_At	Gene_name	Function	Frt_Bulb1	Frt_Bulb2	Frt_Bulb3	Frt_Leaf1	Frt_Leaf2	Frt_Leaf3	Gene Length	NR GI	NR ID	NR Score	NR Evalue	NR Description	NT GI	NT ID	NT Score	NT Evalue	NT Description	KO ID	KO Name	KO Description	Http Link	Swissprot ID	Swissprot Score	Swissprot Evalue	Swissprot Description	PFAM ID	PFAM description	Gene Ontology Biological Pathway	BP Description	Gene Ontology Molecular Function	MF Description	Gene Ontology Cellular Component	CC Description	KOG ID	KOG Description
Cluster-5576.42833	1215-920	39698/f3p0/1535	AACT	1-405	AT5G47720.4	415	AACT1	acetyl CoA acetyltransferase	20.12	23.78	24.95	15.41	18.56	21.28	984	KAI5677697.1	KAI5677697	435	5.65e-50	hypothetical protein M9H77_08647 [Catharanthus roseus]	XM_010944302.3	XM_010944302	139	2.65049e-64	PREDICTED: Elaeis guineensis acetyl-CoA acetyltransferase, cytosolic 1 (LOC105060540), transcript variant X2, mRNA	K00626	ACAT, atoB	acetyl-CoA C-acetyltransferase	http://www.genome.jp/dbget-bin/www_bget?ko:K00626	Q8S4Y1	418	1.17e-46	Acetyl-CoA acetyltransferase 2 OS=Arabidopsis thaliana OX=3702 GN=ACCT2 PE=1 SV=1	PF02803	Thiolase, C-terminal domain	--	--	GO:0016747	acyltransferase activity, transferring groups other than amino-acyl groups	--	--	KOG1390	Acetyl-CoA acetyltransferase
Cluster-5576.42834	1-1113								73.15	68.36	71.43	45.14	48.27	49.95	1340	XP_010942603.1	XP_010942603	1609	5.56e-223	acetyl-CoA acetyltransferase, cytosolic 1 [Elaeis guineensis] >XP_010942604.1 acetyl-CoA acetyltransferase, cytosolic 1 [Elaeis guineensis]	XM_010944302.3	XM_010944302	593	0	PREDICTED: Elaeis guineensis acetyl-CoA acetyltransferase, cytosolic 1 (LOC105060540), transcript variant X2, mRNA	K00626	ACAT, atoB	acetyl-CoA C-acetyltransferase	http://www.genome.jp/dbget-bin/www_bget?ko:K00626	Q8S4Y1	1512	8.62e-210	Acetyl-CoA acetyltransferase 2 OS=Arabidopsis thaliana OX=3702 GN=ACCT2 PE=1 SV=1	PF00108//PF02803	Thiolase, N-terminal domain//Thiolase, C-terminal domain	--	--	GO:0016747	acyltransferase activity, transferring groups other than amino-acyl groups	--	--	KOG1390	Acetyl-CoA acetyltransferase
Cluster-5576.41989	1-1216	69369/f1p0/1771							163.01	152.65	150.71	47.21	46.81	56.01	1710	XP_010942603.1	XP_010942603	1755	3.69e-243	acetyl-CoA acetyltransferase, cytosolic 1 [Elaeis guineensis] >XP_010942604.1 acetyl-CoA acetyltransferase, cytosolic 1 [Elaeis guineensis]	XM_010944302.3	XM_010944302	629	0	PREDICTED: Elaeis guineensis acetyl-CoA acetyltransferase, cytosolic 1 (LOC105060540), transcript variant X2, mRNA	K00626	ACAT, atoB	acetyl-CoA C-acetyltransferase	http://www.genome.jp/dbget-bin/www_bget?ko:K00626	Q8S4Y1	1656	1.13e-229	Acetyl-CoA acetyltransferase 2 OS=Arabidopsis thaliana OX=3702 GN=ACCT2 PE=1 SV=1	PF00108//PF02803	Thiolase, N-terminal domain//Thiolase, C-terminal domain	--	--	GO:0016747	acyltransferase activity, transferring groups other than amino-acyl groups	--	--	KOG1390	Acetyl-CoA acetyltransferase
Cluster-5576.44789	95-1014	42857/f2p0/1349		73-407	AT4G11820.3	406	MVA1,HMGS	3-hydroxy-3-methylglutaryl-CoA synthase	165.38	131.07	137.73	84.12	90.28	91.62	1316	APU50919.1	APU50919	1543	9.31e-213	hydroxymethylglutaryl-CoA synthase [Fritillaria cirrhosa]	KX168704.1	KX168704	894	0	Fritillaria cirrhosa isolate isotig06251 hydroxymethylglutaryl-CoA synthase (HMGS) mRNA, complete cds	K01641	HMGCS	hydroxymethylglutaryl-CoA synthase	http://www.genome.jp/dbget-bin/www_bget?ko:K01641	P54873	1113	1.75e-148	Hydroxymethylglutaryl-CoA synthase OS=Arabidopsis thaliana OX=3702 GN=HMGS PE=1 SV=2	PF08540	Hydroxymethylglutaryl-coenzyme A synthase C terminal	GO:0006552//GO:0006550//GO:0006084//GO:0046950//GO:0006574//GO:0010142	leucine catabolic process//isoleucine catabolic process//acetyl-CoA metabolic process//cellular ketone body metabolic process//valine catabolic process//farnesyl diphosphate biosynthetic process, mevalonate pathway	GO:0004421	hydroxymethylglutaryl-CoA synthase activity	--	--	KOG1393	Hydroxymethylglutaryl-CoA synthase
Cluster-5576.32146	993-1846	78854/f1p0/2164	HMGR1-1	96-629	AT1G76490.1	642	MAD3,HMGR1	3-hydroxy-3-methylglutaryl-CoA reductase 1	72.31	79.15	75.53	36.37	31.19	31.09	1591	ASO66849.1	ASO66849	1168	2.19e-152	3-hydroxy-3-methyl glutaryl coenzyme A reductase [Fritillaria unibracteata]	KX702232.1	KX702232	714	0	Fritillaria unibracteata 3-hydroxy-3-methyl glutaryl coenzyme A reductase (HMGR) mRNA, complete cds	K00021	HMGCR	hydroxymethylglutaryl-CoA reductase (NADPH)	http://www.genome.jp/dbget-bin/www_bget?ko:K00021	Q9XHL5	1075	6.04e-140	3-hydroxy-3-methylglutaryl-coenzyme A reductase 3 OS=Oryza sativa subsp. japonica OX=39947 GN=HMG3 PE=2 SV=2	PF00368	Hydroxymethylglutaryl-coenzyme A reductase	GO:0006694//GO:0015936	steroid biosynthetic process//coenzyme A metabolic process	GO:0004420	hydroxymethylglutaryl-CoA reductase (NADPH) activity	--	--	KOG2480	3-hydroxy-3-methylglutaryl-CoA (HMG-CoA) reductase
Cluster-5576.34638	638-1500	74274/f1p0/4273	HMGR1-2						9.29	10.8	11.98	6.04	5.37	6.86	1750	KAJ6795755.1	KAJ6795755	1216	1.33e-161	hypothetical protein M6B38_224315 [Iris pallida]	KX702232.1	KX702232	347	1.13046e-179	Fritillaria unibracteata 3-hydroxy-3-methyl glutaryl coenzyme A reductase (HMGR) mRNA, complete cds	K00021	HMGCR	hydroxymethylglutaryl-CoA reductase (NADPH)	http://www.genome.jp/dbget-bin/www_bget?ko:K00021	Q9XHL5	1174	4.35e-154	3-hydroxy-3-methylglutaryl-coenzyme A reductase 3 OS=Oryza sativa subsp. japonica OX=39947 GN=HMG3 PE=2 SV=2	PF00111//PF00368	2Fe-2S iron-sulfur cluster binding domain//Hydroxymethylglutaryl-coenzyme A reductase	GO:0015936//GO:0006694	coenzyme A metabolic process//steroid biosynthetic process	GO:0051536//GO:0004420	iron-sulfur cluster binding//hydroxymethylglutaryl-CoA reductase (NADPH) activity	--	--	KOG2480	3-hydroxy-3-methylglutaryl-CoA (HMG-CoA) reductase
Cluster-5576.22718	1236-12	47439/f1p0/1582		1-378	AT5G27450.3	378	MK,MVK	mevalonate kinase	25.63	28.05	28.37	6.58	6.03	4.81	1621	APU50924.1	APU50924	1883	2.27e-263	mevalonate kinase [Fritillaria cirrhosa]	KX168709.1	KX168709	1131	0	Fritillaria cirrhosa isolate isotig06572 mevalonate kinase (MK) mRNA, complete cds	K00869	MVK, mvaK1	mevalonate kinase	http://www.genome.jp/dbget-bin/www_bget?ko:K00869	P46086	1214	1.91e-163	Mevalonate kinase OS=Arabidopsis thaliana OX=3702 GN=At5g27450 PE=2 SV=1	PF15313//PF00288	Hexamethylene bis-acetamide-inducible protein//GHMP kinases N terminal domain	GO:0045859//GO:0000122	regulation of protein kinase activity//negative regulation of transcription by RNA polymerase II	GO:0005524//GO:0004861//GO:0017069	ATP binding//cyclin-dependent protein serine/threonine kinase inhibitor activity//snRNA binding	GO:0005634//GO:0005737	nucleus//cytoplasm	KOG1511	Mevalonate kinase MVK/ERG12
Cluster-5576.44123	1530-1	96220/f1p0/1900		1-504	AT1G31910.1	505	PMK	phosphomevalonate kinase	14.72	12.68	17.19	5.54	9.12	6.83	2053	XP_020084412.1	XP_020084412	1911	2.69e-263	phosphomevalonate kinase, peroxisomal [Ananas comosus]	XM_020228823.1	XM_020228823	374	0	PREDICTED: Ananas comosus phosphomevalonate kinase, peroxisomal (LOC109707511), mRNA	K00938	E2.7.4.2, mvaK2	phosphomevalonate kinase	http://www.genome.jp/dbget-bin/www_bget?ko:K00938	Q9C6T1	1555	5.93e-211	Phosphomevalonate kinase, peroxisomal OS=Arabidopsis thaliana OX=3702 GN=PMK PE=1 SV=1	PF00288//PF03370	GHMP kinases N terminal domain//Carbohydrate/starch-binding module (family 21)	--	--	GO:0005515//GO:0005524	protein binding//ATP binding	--	--	KOG4519	Phosphomevalonate kinase
Cluster-5576.23588	1416-607	36291/f3p0/1707		4-419	AT3G54250.1	419	MDD2,MVD	mevalonat 5-diphosphate decarboxylase 2	43.25	27.89	32.99	13.7	14.29	14.19	1113	AXN72827.1	AXN72827	1367	4.52e-187	diphosphomevalonate decarboxylase, partial [Fritillaria imperialis]	MG255773.1	MG255773	772	0	Fritillaria imperialis voucher sku100 diphosphomevalonate decarboxylase (MVD) mRNA, partial cds	K01597	MVD, mvaD	diphosphomevalonate decarboxylase	http://www.genome.jp/dbget-bin/www_bget?ko:K01597	F4JCU3	1015	2.59e-135	Diphosphomevalonate decarboxylase MVD2, peroxisomal OS=Arabidopsis thaliana OX=3702 GN=MVD2 PE=1 SV=1	PF08053	Tryptophanase operon leader peptide	GO:0031554//GO:0031556	regulation of termination of DNA-templated transcription//transcriptional attenuation by ribosome	--	--	--	--	KOG2833	Mevalonate pyrophosphate decarboxylase
Cluster-5576.36631	843-1908	78785/f1p0/2624		86-716	AT4G15560.1	717	DXS	1-deoxy-D-xylulose 5-phosphate (DXP) synthase 3	41.22	42.22	37.39	161.72	171.28	169.92	2856	KAH0449027.1	KAH0449027	1680	1.09e-225	hypothetical protein IEQ34_022827 [Dendrobium chrysotoxum]	XM_010910513.2	XM_010910513	457	0	PREDICTED: Elaeis guineensis probable 1-deoxy-D-xylulose-5-phosphate synthase, chloroplastic (LOC105035100), mRNA	K01662	dxs	1-deoxy-D-xylulose-5-phosphate synthase	http://www.genome.jp/dbget-bin/www_bget?ko:K01662	O78328	1652	1.54e-218	Probable 1-deoxy-D-xylulose-5-phosphate synthase, chloroplastic OS=Capsicum annuum OX=4072 GN=TKT2 PE=2 SV=1	PF13292//PF00676//PF15836//PF02775	1-deoxy-D-xylulose-5-phosphate synthase//Dehydrogenase E1 component//SSTK-interacting protein, TSSK6-activating co-chaperone protein//Thiamine pyrophosphate enzyme, C-terminal TPP binding domain	GO:0006694//GO:0016114	steroid biosynthetic process//terpenoid biosynthetic process	GO:0003824//GO:0016624//GO:0051087//GO:0008661//GO:0030976	catalytic activity//oxidoreductase activity, acting on the aldehyde or oxo group of donors, disulfide as acceptor//protein-folding chaperone binding//1-deoxy-D-xylulose-5-phosphate synthase activity//thiamine pyrophosphate binding	--	--	--	--
Cluster-5576.41055	1298-24	33782/f13p0/1714		11-475	AT5G62790.1	477	DXR	1-deoxy-D-xylulose 5-phosphate reductoisomerase	21.07	20.74	21.68	76.87	84.76	80.65	2225	AVI24633.1	AVI24633	2075	6.98e-288	1-deoxy-D-xylulose-5-phosphate reductoisomerase [Lilium hybrid cultivar]	MF078468.1	MF078468	1067	0	Lilium hybrid cultivar 1-deoxy-D-xylulose-5-phosphate reductoisomerase mRNA, complete cds	K00099	dxr	1-deoxy-D-xylulose-5-phosphate reductoisomerase	http://www.genome.jp/dbget-bin/www_bget?ko:K00099	Q8W250	1856	3.28e-256	1-deoxy-D-xylulose 5-phosphate reductoisomerase, chloroplastic OS=Oryza sativa subsp. japonica OX=39947 GN=DXR PE=2 SV=2	PF02670//PF03447//PF08436	1-deoxy-D-xylulose 5-phosphate reductoisomerase//Homoserine dehydrogenase, NAD binding domain//1-deoxy-D-xylulose 5-phosphate reductoisomerase C-terminal domain	--	--	GO:0005515//GO:0016491//GO:0070402//GO:0050661	protein binding//oxidoreductase activity//NADPH binding//NADP binding	--	--	--	--
Cluster-5576.28634	2-877	45059/f3p0/1124		60-303	AT2G02500.2	302	ISPD	2-C-methyl-D-erythritol 4-phosphate cyidyltransferase	10.05	6.5	7.24	31.86	29.73	35.1	1496	KAJ0969376.1	KAJ0969376	1013	3.81e-133	hypothetical protein J5N97_022253 [Dioscorea zingiberensis]	XM_039128337.1	XM_039128337	345	1.24576e-178	PREDICTED: Phoenix dactylifera 2-C-methyl-D-erythritol 4-phosphate cytidylyltransferase, chloroplastic (LOC103706740), transcript variant X2, mRNA	K00991	ispD	2-C-methyl-D-erythritol 4-phosphate cytidylyltransferase	http://www.genome.jp/dbget-bin/www_bget?ko:K00991	P69834	910	3.12e-119	2-C-methyl-D-erythritol 4-phosphate cytidylyltransferase, chloroplastic OS=Arabidopsis thaliana OX=3702 GN=ISPD PE=1 SV=1	PF01128//PF01704//PF00483	2-C-methyl-D-erythritol 4-phosphate cytidylyltransferase//UTP--glucose-1-phosphate uridylyltransferase//Nucleotidyl transferase	GO:0009058	biosynthetic process	GO:0070569//GO:0070567	uridylyltransferase activity//cytidylyltransferase activity	--	--	--	--
Cluster-5576.34848	3-1192	112296/f1p0/1604		41-366	AT2G26930.1	383	CMK,IPSE	4-(cytidine 5'-phospho)-2-C-methyl-D-erithritol kinase	29.59	27.46	25.54	53.99	57.89	54.3	1299	XP_029122665.1	XP_029122665	1593	7.6e-221	4-diphosphocytidyl-2-C-methyl-D-erythritol kinase, chloroplastic [Elaeis guineensis]	XM_029266832.1	XM_029266832	431	0	PREDICTED: Elaeis guineensis 4-diphosphocytidyl-2-C-methyl-D-erythritol kinase, chloroplastic (LOC105052446), mRNA	K00919	ispE	4-diphosphocytidyl-2-C-methyl-D-erythritol kinase	http://www.genome.jp/dbget-bin/www_bget?ko:K00919	P93841	1494	2.56e-207	4-diphosphocytidyl-2-C-methyl-D-erythritol kinase, chloroplastic/chromoplastic (Fragment) OS=Solanum lycopersicum OX=4081 GN=ISPE PE=1 SV=1	PF04608//PF00288	Phosphatidylglycerophosphatase A//GHMP kinases N terminal domain	GO:0046486//GO:0006629	glycerolipid metabolic process//lipid metabolic process	GO:0008962//GO:0005524	phosphatidylglycerophosphatase activity//ATP binding	--	--	--	--
Cluster-5576.40531	36-711	115740/f1p0/995		75-157	AT1G63970.2	161	ISPF	2-C-methyl-D-erythritol 2,4-cyclodiphosphate synthase	35.38	49.08	39.02	216.33	207.26	230.83	956	XP_034607121.1	XP_034607121	817	2.11e-107	2-C-methyl-D-erythritol 2,4-cyclodiphosphate synthase, chloroplastic [Setaria viridis]	XM_008240732.1	XM_008240732	208	1.13095e-102	PREDICTED: Prunus mume 2-C-methyl-D-erythritol 2,4-cyclodiphosphate synthase, chloroplastic (LOC103337568), mRNA	K01770	ispF	2-C-methyl-D-erythritol 2,4-cyclodiphosphate synthase	http://www.genome.jp/dbget-bin/www_bget?ko:K01770	Q6EPN6	797	5.25e-106	2-C-methyl-D-erythritol 2,4-cyclodiphosphate synthase, chloroplastic OS=Oryza sativa subsp. japonica OX=39947 GN=ISPF PE=1 SV=1	PF02542//PF01799	YgbB family//[2Fe-2S] binding domain	GO:0016114	terpenoid biosynthetic process	GO:0016491//GO:0046872//GO:0008685	oxidoreductase activity//metal ion binding//2-C-methyl-D-erythritol 2,4-cyclodiphosphate synthase activity	--	--	--	--
Cluster-5576.40145	1-2223	16640/f8p0/2637		1-740	AT5G60600.1	741	ISPG	4-hydroxy-3-methylbut-2-enyl diphosphate synthase	38.39	35.88	35.93	121.08	131.34	134.06	2530	KAJ6806731.1	KAJ6806731	3340	0	hypothetical protein M6B38_106585 [Iris pallida]	XM_018829010.1	XM_018829010	1022	0	PREDICTED: Musa acuminata subsp. malaccensis 4-hydroxy-3-methylbut-2-en-1-yl diphosphate synthase (ferredoxin), chloroplastic (LOC103978263), transcript variant X2, mRNA	K03526	gcpE, ispG	(E)-4-hydroxy-3-methylbut-2-enyl-diphosphate synthase	http://www.genome.jp/dbget-bin/www_bget?ko:K03526	Q6K8J4	3228	0	4-hydroxy-3-methylbut-2-en-1-yl diphosphate synthase (ferredoxin), chloroplastic OS=Oryza sativa subsp. japonica OX=39947 GN=ISPG PE=2 SV=1	PF04551	GcpE protein	GO:0016114	terpenoid biosynthetic process	GO:0046429	4-hydroxy-3-methylbut-2-en-1-yl diphosphate synthase activity	--	--	--	--
Cluster-5576.39329	1365-1	33775/f2p0/1813		1-467	AT4G34350.1	466	ISPH,HDR	4-hydroxy-3-methylbut-2-enyl diphosphate reductase	96.94	88.47	88.56	251.47	257.35	259.41	1837	KAB1207224.1	KAB1207224	2009	4.26e-280	4-hydroxy-3-methylbut-2-enyl diphosphate reductase, chloroplastic [Morella rubra]	XM_020248896.1	XM_020248896	597	0	PREDICTED: Ananas comosus 4-hydroxy-3-methylbut-2-enyl diphosphate reductase, chloroplastic (LOC109721338), mRNA	K03527	ispH, lytB	4-hydroxy-3-methylbut-2-en-1-yl diphosphate reductase	http://www.genome.jp/dbget-bin/www_bget?ko:K03527	Q6AVG6	1921	2.33e-268	4-hydroxy-3-methylbut-2-enyl diphosphate reductase, chloroplastic OS=Oryza sativa subsp. japonica OX=39947 GN=ISPH PE=2 SV=1	PF03871//PF01667//PF02401	RNA polymerase Rpb5, N-terminal domain//Ribosomal protein S27//LytB protein	GO:0019288//GO:0006144//GO:0050992//GO:0006412//GO:0006351//GO:0042254//GO:0006206	isopentenyl diphosphate biosynthetic process, methylerythritol 4-phosphate pathway//purine nucleobase metabolic process//dimethylallyl diphosphate biosynthetic process//translation//DNA-templated transcription//ribosome biogenesis//pyrimidine nucleobase metabolic process	GO:0003735//GO:0051745//GO:0046872//GO:0003899//GO:0003677	structural constituent of ribosome//4-hydroxy-3-methylbut-2-en-1-yl diphosphate reductase activity//metal ion binding//DNA-directed 5'-3' RNA polymerase activity//DNA binding	GO:0005730//GO:0005840	nucleolus//ribosome	--	--
Cluster-5576.48031	11-641	55369/f1p0/1232		41-291	AT5G16440.1	291	IPP1,IDI1	isopentenyl diphosphate isomerase 1	112.15	94.76	109.23	87.78	87.18	98.17	904	AXN72828.1	AXN72828	781	3.23e-101	isopentenyl diphosphate isomerase, partial [Fritillaria imperialis]	MG255774.1	MG255774	467	0	Fritillaria imperialis voucher sku100 isopentenyl diphosphate isomerase (IPP) mRNA, partial cds	K01823	idi, IDI	isopentenyl-diphosphate Delta-isomerase	http://www.genome.jp/dbget-bin/www_bget?ko:K01823	O48965	640	2.96e-81	Isopentenyl-diphosphate Delta-isomerase II OS=Camptotheca acuminata OX=16922 GN=IPI2 PE=2 SV=1	--	--	--	--	--	--	--	--	KOG0142	Isopentenyl pyrophosphate:dimethylallyl pyrophosphate isomerase
Cluster-5576.48032	645-927	43836/f2p0/1227							232.75	223.55	198.41	296.4	271.12	328.8	504	AXN72828.1	AXN72828	469	3.72e-56	isopentenyl diphosphate isomerase, partial [Fritillaria imperialis]	MG255774.1	MG255774	234	2.02998e-117	Fritillaria imperialis voucher sku100 isopentenyl diphosphate isomerase (IPP) mRNA, partial cds	K01823	idi, IDI	isopentenyl-diphosphate Delta-isomerase	http://www.genome.jp/dbget-bin/www_bget?ko:K01823	O48964	439	5.97e-54	Isopentenyl-diphosphate Delta-isomerase I OS=Camptotheca acuminata OX=16922 GN=IPI1 PE=2 SV=1	--	--	--	--	--	--	--	--	KOG0142	Isopentenyl pyrophosphate:dimethylallyl pyrophosphate isomerase
Cluster-5576.45137	3-1098	42212/f2p0/1382		44-385	AT5G47770.1	384	FPS1	farnesyl diphosphate synthase 1	133.68	124.12	127.45	59.46	70.11	62.37	1472	AXN72829.1	AXN72829	1788	3e-250	farnesyl diphosphate synthase, partial [Fritillaria imperialis]	KX900485.1	KX900485	1272	0	Fritillaria unibracteata farnesyl pyrophosphate synthase (FPS) mRNA, complete cds	K00787	FDPS	farnesyl diphosphate synthase	http://www.genome.jp/dbget-bin/www_bget?ko:K00787	Q4JHN6	1426	5.8e-197	Farnesyl pyrophosphate synthase OS=Panax ginseng OX=4054 GN=FPS PE=2 SV=1	PF00348	Polyprenyl synthetase	GO:0008299	isoprenoid biosynthetic process	--	--	--	--	KOG0711	Polyprenyl synthetase
Cluster-5576.32734	1-1230	36661/f20p0/1615		1-407	AT4G34640.1	410	SQS1,ERG9	squalene synthase 1	68.86	69.99	70.81	80.82	84.38	85.01	1731	QDC17512.1	QDC17512	2131	4.09e-300	squalene synthase [Fritillaria unibracteata]	KX702231.1	KX702231	1484	0	Fritillaria unibracteata squalene synthase mRNA, complete cds	K00801	FDFT1	farnesyl-diphosphate farnesyltransferase	http://www.genome.jp/dbget-bin/www_bget?ko:K00801	O48666	1639	9.02e-227	Squalene synthase 1 OS=Panax ginseng OX=4054 GN=SS1 PE=2 SV=1	PF07782//PF08558//PF00494	DC-STAMP-like protein//Telomere repeat binding factor (TRF)//Squalene/phytoene synthase	GO:0009058	biosynthetic process	GO:0042803//GO:0042162	protein homodimerization activity//telomeric DNA binding	GO:0016020	membrane	KOG1459	Squalene synthetase
Cluster-5576.40195	21-1617	31162/f11p0/1927		77-524	AT1G58440.1	531	SQE1,DRY2	squalene epoxidase	246.37	241.75	265.22	487.39	491.44	508.95	1949	QDC17513.1	QDC17513	2615	0	squalene epoxidase [Fritillaria unibracteata]	MH746209.1	MH746209	1382	0	Fritillaria unibracteata squalene epoxidase mRNA, complete cds	K00511	SQLE, ERG1	squalene monooxygenase	http://www.genome.jp/dbget-bin/www_bget?ko:K00511	O48651	2083	4.29e-291	Squalene monooxygenase SE1 OS=Panax ginseng OX=4054 GN=SQE1 PE=2 SV=1	PF07404//PF15673//PF07992//PF01494//PF01266//PF01210//PF08491//PF04724//PF02737	Telomere-binding protein beta subunit (TEBP beta)//Circadian-associated transcriptional repressor//Pyridine nucleotide-disulphide oxidoreductase//FAD binding domain//FAD dependent oxidoreductase//NAD-dependent glycerol-3-phosphate dehydrogenase N-terminus//Squalene epoxidase//Glycosyltransferase family 17//3-hydroxyacyl-CoA dehydrogenase, NAD binding domain	GO:0006694//GO:0032922//GO:0006487//GO:0006631//GO:0016114//GO:0046168	steroid biosynthetic process//circadian regulation of gene expression//protein N-linked glycosylation//fatty acid metabolic process//terpenoid biosynthetic process//glycerol-3-phosphate catabolic process	GO:0070403//GO:0051287//GO:0016616//GO:0004506//GO:0016491//GO:0000976//GO:0071949//GO:0042162//GO:0003830//GO:0050660	NAD+ binding//NAD binding//oxidoreductase activity, acting on the CH-OH group of donors, NAD or NADP as acceptor//squalene monooxygenase activity//oxidoreductase activity//transcription cis-regulatory region binding//FAD binding//telomeric DNA binding//beta-1,4-mannosylglycoprotein 4-beta-N-acetylglucosaminyltransferase activity//flavin adenine dinucleotide binding	GO:0000781//GO:0016020	chromosome, telomeric region//membrane	KOG1298	Squalene monooxygenase
Cluster-5576.11877	4-1671	112503/f1p0/1919		62-527					1.27	0.86	1.1	0	0.11	0	2010	QDC17515.1	QDC17515	2118	1.79e-294	squalene epoxidase [Fritillaria usuriensis]	MH746209.1	MH746209	599	0	Fritillaria unibracteata squalene epoxidase mRNA, complete cds	K00511	SQLE, ERG1	squalene monooxygenase	http://www.genome.jp/dbget-bin/www_bget?ko:K00511	O48651	1860	6.77e-257	Squalene monooxygenase SE1 OS=Panax ginseng OX=4054 GN=SQE1 PE=2 SV=1	PF01266//PF02068//PF01494//PF07992//PF08491//PF01757	FAD dependent oxidoreductase//Plant PEC family metallothionein//FAD binding domain//Pyridine nucleotide-disulphide oxidoreductase//Squalene epoxidase//Acyltransferase family	GO:0016114//GO:0006694	terpenoid biosynthetic process//steroid biosynthetic process	GO:0050660//GO:0016491//GO:0016747//GO:0004506//GO:0008270//GO:0071949	flavin adenine dinucleotide binding//oxidoreductase activity//acyltransferase activity, transferring groups other than amino-acyl groups//squalene monooxygenase activity//zinc ion binding//FAD binding	GO:0016020	membrane	KOG1298	Squalene monooxygenase
Cluster-5576.44503	2427-2	15474/f14p0/2716		1-755	AT2G07050.1	759	CAS1	cycloartenol synthase 1	23.36	20.05	23.82	13.33	13.28	12.35	2769	AEO27878.1	AEO27878	3941	0	cycloartenol synthases [Fritillaria thunbergii] >QGS83888.1 cycloartenol synthase [Fritillaria unibracteata] >QGS83889.1 cycloartenol synthase [Fritillaria usuriensis]	MK091393.1	MK091393	2205	0	Fritillaria usuriensis cycloartenol synthase mRNA, complete cds	K01853	CAS1	cycloartenol synthase	http://www.genome.jp/dbget-bin/www_bget?ko:K01853	Q6Z2X6	3268	0	Cycloartenol synthase OS=Oryza sativa subsp. japonica OX=39947 GN=Os02g0139700 PE=1 SV=1	PF00432//PF06858//PF07678	Prenyltransferase and squalene oxidase repeat//Nucleolar GTP-binding protein 1 (NOG1)//A-macroglobulin TED domain	--	--	GO:0003824//GO:0005525	catalytic activity//GTP binding	GO:0005615	extracellular space	--	--
Cluster-5576.33362	1014-19	43043/f9p0/1313	SMO1-2	4-290	AT4G22756.1	299	SMO1	C-4 sterol-methyl oxidase 1	33.54	33.65	35.15	28.85	31.58	33.65	1398	XP_010918621.1	XP_010918621	1268	2.26e-172	very-long-chain aldehyde decarbonylase GL1-10 [Elaeis guineensis]	XM_058248667.1	XM_058248667	224	2.13211e-111	PREDICTED: Magnolia sinica very-long-chain aldehyde decarbonylase GL1-10-like (LOC131248396), mRNA	K14423	SMO1	plant 4,4-dimethylsterol C-4alpha-methyl-monooxygenase	http://www.genome.jp/dbget-bin/www_bget?ko:K14423	Q9AV39	1161	9.79e-158	Very-long-chain aldehyde decarbonylase GL1-10 OS=Oryza sativa subsp. japonica OX=39947 GN=GL1-10 PE=2 SV=1	PF04116	Fatty acid hydroxylase	GO:0008610	lipid biosynthetic process	GO:0005506//GO:0016491	iron ion binding//oxidoreductase activity	--	--	KOG0873	C-4 sterol methyl oxidase
Cluster-5576.24542	924-4	44420/f4p0/1195	SMO1-1	1-289	AT4G12110.1	298			149.82	133.14	144.41	2.49	2.35	2.22	1215	KAJ0964157.1	KAJ0964157	1092	1.18e-146	hypothetical protein J5N97_029279 [Dioscorea zingiberensis]	XM_009386977.2	XM_009386977	119	4.3189e-53	PREDICTED: Musa acuminata subsp. malaccensis methylsterol monooxygenase 1-1-like (LOC103972632), mRNA	K14423	SMO1	plant 4,4-dimethylsterol C-4alpha-methyl-monooxygenase	http://www.genome.jp/dbget-bin/www_bget?ko:K14423	Q9AV39	963	1.16e-128	Very-long-chain aldehyde decarbonylase GL1-10 OS=Oryza sativa subsp. japonica OX=39947 GN=GL1-10 PE=2 SV=1	PF04116	Fatty acid hydroxylase	GO:0008610	lipid biosynthetic process	GO:0016491//GO:0005506	oxidoreductase activity//iron ion binding	--	--	KOG0873	C-4 sterol methyl oxidase
Cluster-5576.34078	1-807	78122/f1p0/1343	SMO2-1	3-258	AT2G29390.2	260	SMO2	C-4 sterol-methyl oxidase 2	55.37	54.69	53.72	51.97	50.33	49.03	1745	KAG1337833.1	KAG1337833	1276	2.13e-172	very-long-chain aldehyde decarbonylase GL1-8 [Cocos nucifera]	XM_020388341.1	XM_020388341	335	5.2814e-173	PREDICTED: Asparagus officinalis methylsterol monooxygenase 2-2-like (LOC109822179), mRNA	K14424	SMO2	plant 4alpha-monomethylsterol monooxygenase	http://www.genome.jp/dbget-bin/www_bget?ko:K14424	Q9ZW22	1169	1.14e-157	Methylsterol monooxygenase 2-1 OS=Arabidopsis thaliana OX=3702 GN=SMO2-1 PE=1 SV=2	PF04116	Fatty acid hydroxylase	GO:0008610	lipid biosynthetic process	GO:0016491//GO:0005506	oxidoreductase activity//iron ion binding	--	--	KOG0873	C-4 sterol methyl oxidase
Cluster-5576.34831	801-1	45128/f3p0/1125	SMO2-2	1-258					105.44	101.32	110.65	17.83	20.51	17.58	1425	KAJ0984028.1	KAJ0984028	1218	3.1e-165	hypothetical protein J5N97_002384 [Dioscorea zingiberensis]	XM_010932923.1	XM_010932923	325	1.55502e-167	PREDICTED: Elaeis guineensis very-long-chain aldehyde decarbonylase GL1-11 (LOC105052184), transcript variant X1, mRNA	K14424	SMO2	plant 4alpha-monomethylsterol monooxygenase	http://www.genome.jp/dbget-bin/www_bget?ko:K14424	B8B6I2	1131	1.42e-153	Very-long-chain aldehyde decarbonylase GL1-8 OS=Oryza sativa subsp. indica OX=39946 GN=GL18 PE=3 SV=2	PF04116	Fatty acid hydroxylase	GO:0008610	lipid biosynthetic process	GO:0016491//GO:0005506	oxidoreductase activity//iron ion binding	--	--	KOG0873	C-4 sterol methyl oxidase
Cluster-5576.32885	1-930	43990/f2p0/1235		2-278	AT5G50375.1	280	CPI	cyclopropylsterol isomerase	55.59	50.83	49.53	29.16	38.25	33.73	1494	XP_010930143.1	XP_010930143	1354	6e-185	cycloeucalenol cycloisomerase [Elaeis guineensis]	XM_010931841.2	XM_010931841	409	0	PREDICTED: Elaeis guineensis cycloeucalenol cycloisomerase (LOC105051400), mRNA	K08246	CPI1	cycloeucalenol cycloisomerase	http://www.genome.jp/dbget-bin/www_bget?ko:K08246	Q9M643	1209	7.45e-165	Cycloeucalenol cycloisomerase OS=Arabidopsis thaliana OX=3702 GN=CPI1 PE=2 SV=1	PF05870	Phenolic acid decarboxylase (PAD)	--	--	GO:0016831	carboxy-lyase activity	--	--	--	--
Cluster-5576.45178	1-1161	41146/f6p0/1421	SMT1-1	1-335	AT5G13710.2	336	CPH,SMT1	sterol C-24 methyltransferase 1	51.39	43.41	42.62	22.03	28.82	26.04	1595	XP_009394410.1	XP_009394410	1645	5.92e-228	PREDICTED: cycloartenol-C-24-methyltransferase 1 [Musa acuminata subsp. malaccensis] >XP_018679023.1 PREDICTED: cycloartenol-C-24-methyltransferase 1 [Musa acuminata subsp. malaccensis] >XP_018679024.1 PREDICTED: cycloartenol-C-24-methyltransferase 1 [Musa acuminata subsp. malaccensis] >XP_018679025.1 PREDICTED: cycloartenol-C-24-methyltransferase 1 [Musa acuminata subsp. malaccensis] >CAG1851784…	OP243268.1	OP243268	479	0	Paris polyphylla sterol C24-methyltransferase (SMT1-1) mRNA, partial cds	K00559	SMT1, ERG6	sterol 24-C-methyltransferase	http://www.genome.jp/dbget-bin/www_bget?ko:K00559	Q6ZIX2	1477	5.03e-204	Cycloartenol-C-24-methyltransferase 1 OS=Oryza sativa subsp. japonica OX=39947 GN=Smt1-1 PE=2 SV=1	PF08241//PF05175//PF08498	Methyltransferase domain//Methyltransferase small domain//Sterol methyltransferase C-terminal	GO:0006694	steroid biosynthetic process	GO:0008757//GO:0008168	S-adenosylmethionine-dependent methyltransferase activity//methyltransferase activity	--	--	KOG1269	SAM-dependent methyltransferases
Cluster-5576.57766	1-1038	121128/f1p0/1285							4.36	4.87	5.32	0	0	0	2688	KAG1368759.1	KAG1368759	1527	1.16e-204	cycloartenol-C-24-methyltransferase 1 [Cocos nucifera]	XM_018823480.1	XM_018823480	335	8.18988e-173	PREDICTED: Musa acuminata subsp. malaccensis cycloartenol-C-24-methyltransferase 1 (LOC103979889), transcript variant X4, mRNA	K00559	SMT1, ERG6	sterol 24-C-methyltransferase	http://www.genome.jp/dbget-bin/www_bget?ko:K00559	Q6ZIX2	1380	4.56e-184	Cycloartenol-C-24-methyltransferase 1 OS=Oryza sativa subsp. japonica OX=39947 GN=Smt1-1 PE=2 SV=1	PF08241//PF08498	Methyltransferase domain//Sterol methyltransferase C-terminal	GO:0006694	steroid biosynthetic process	GO:0008168//GO:0008757	methyltransferase activity//S-adenosylmethionine-dependent methyltransferase activity	--	--	KOG1269	SAM-dependent methyltransferases
Cluster-5576.36584_1	88-1572	71650/f1p0/1910		6-487	AT1G11680.1	488	CYP51,CYP51A2	sterol C-14 demethylase	215.58	231.98	238.95	26.51	28.72	32.89	1978	APU50920.1	APU50920	2536	0	obtusifoliol 14-alpha demethylase [Fritillaria cirrhosa]	KX168705.1	KX168705	1464	0	Fritillaria cirrhosa isolate isotig06268 obtusifoliol 14-alpha demethylase (CYP51) mRNA, complete cds	K05917	CYP51	sterol 14alpha-demethylase	http://www.genome.jp/dbget-bin/www_bget?ko:K05917	P93846	2119	3.51e-297	Obtusifoliol 14-alpha demethylase OS=Sorghum bicolor OX=4558 GN=CYP51 PE=1 SV=1	PF00067	Cytochrome P450	--	--	GO:0005506//GO:0004497//GO:0020037//GO:0016705	iron ion binding//monooxygenase activity//heme binding//oxidoreductase activity, acting on paired donors, with incorporation or reduction of molecular oxygen	--	--	KOG0684	Cytochrome P450
Cluster-5576.27953	36-1146	41784/f2p0/1408		17-370	AT3G52940.1	369	FK,HYD2,ELL1,C14-R	sterol C-14 reductase	85.74	81.65	88.86	17.46	17.36	17.13	1424	APU50925.1	APU50925	1924	6.14e-271	delta(14)-sterol reductase [Fritillaria cirrhosa]	KX168710.1	KX168710	1087	0	Fritillaria cirrhosa isolate isotig06630 delta(14)-sterol reductase (FK) mRNA, complete cds	K00222	TM7SF2, ERG24	Delta14-sterol reductase	http://www.genome.jp/dbget-bin/www_bget?ko:K00222	Q9LDR4	1424	1.73e-196	Delta(14)-sterol reductase OS=Arabidopsis thaliana OX=3702 GN=FK PE=1 SV=2	PF01222	Ergosterol biosynthesis ERG4/ERG24 family	GO:0016126	sterol biosynthetic process	GO:0016628	oxidoreductase activity, acting on the CH-CH group of donors, NAD or NADP as acceptor	GO:0016020	membrane	KOG1435	Sterol reductase/lamin B receptor
Cluster-5576.41050	9-705	45488/f10p0/954		6-203	AT1G20050.1	233	HYD1,MAD4,8,7 Si	C-8 sterol isomerase	221.12	256.4	245.7	140.44	148.07	145.86	1034	CAD1824347.1	CAD1824347	844	3.88e-111	unnamed protein product [Ananas comosus var. bracteatus]	OX359291.1	OX359291	49	2.99118e-14	Pulicaria dysenterica genome assembly, chromosome: 4	K01824	EBP	cholestenol Delta-isomerase	http://www.genome.jp/dbget-bin/www_bget?ko:K01824	Q9FTZ2	717	1.61e-93	Probable 3-beta-hydroxysteroid-Delta(8),Delta(7)-isomerase OS=Oryza sativa subsp. japonica OX=39947 GN=Os01g0103600 PE=2 SV=1	--	--	--	--	--	--	--	--	--	--
Cluster-5576.27633	474-1	65643/f1p0/1182		174-264	AT3G02580.1	281	DWF7,DWARF7, C5-SD1	sterol C-5(6) desaturase 1	266.85	288.89	277.13	49.07	54.5	57.64	1315	WEU38182.1	WEU38182	1312	5.28e-180	sterol C-5(6) desaturase 1, partial [Paris polyphylla]	XM_008807816.4	XM_008807816	389	0	PREDICTED: Phoenix dactylifera delta(7)-sterol-C5(6)-desaturase-like (LOC103718827), mRNA	K00227	SC5DL, ERG3	Delta7-sterol 5-desaturase	http://www.genome.jp/dbget-bin/www_bget?ko:K00227	Q9ZT29	1184	3.73e-162	Delta(7)-sterol-C5(6)-desaturase OS=Nicotiana tabacum OX=4097 PE=2 SV=1	PF02939//PF04116	UcrQ family//Fatty acid hydroxylase	GO:0008610//GO:0006122	lipid biosynthetic process//mitochondrial electron transport, ubiquinol to cytochrome c	GO:0016491//GO:0005506	oxidoreductase activity//iron ion binding	GO:0005750	mitochondrial respiratory chain complex III	KOG0872	Sterol C5 desaturase
Cluster-5576.33998	1332-2	34815/f3p0/1768		2-433	AT1G50430.1	432	DWF5,7-DR1,ST7R	7-dehydrocholesterol reductase 1	308.12	293.8	315.85	176.66	185.28	201.01	1742	APU50917.1	APU50917	2365	0	7-dehydrocholesterol reductase [Fritillaria cirrhosa]	KX168702.1	KX168702	1284	0	Fritillaria cirrhosa isolate isotig04334 7-dehydrocholesterol reductase (DWF5) mRNA, complete cds	K00213	DHCR7	7-dehydrocholesterol reductase	http://www.genome.jp/dbget-bin/www_bget?ko:K00213	Q9LDU6	1930	1.09e-270	7-dehydrocholesterol reductase OS=Arabidopsis thaliana OX=3702 GN=DWF5 PE=1 SV=1	PF01222	Ergosterol biosynthesis ERG4/ERG24 family	GO:0016126	sterol biosynthetic process	GO:0016628	oxidoreductase activity, acting on the CH-CH group of donors, NAD or NADP as acceptor	GO:0016020	membrane	KOG1435	Sterol reductase/lamin B receptor
Cluster-5576.23163	1-1674	24484/f7p0/2239	SSR1-1	10-533	AT3G19820.3	561	DWF1,SSR	Delta (24)-sterol reductase	93.24	90.52	99.65	0	0	0	2136	WEU38155.1	WEU38155	2254	5.20e-314	sterol side chain reductase [Paris polyphylla]	XM_008799701.3	XM_008799701	297	8.63501e-152	PREDICTED: Phoenix dactylifera delta(24)-sterol reductase-like (LOC103712977), mRNA	K09828	DHCR24, DWF1	Delta24-sterol reductase	http://www.genome.jp/dbget-bin/www_bget?ko:K09828	P93472	2052	6.47e-285	Delta(24)-sterol reductase OS=Pisum sativum OX=3888 GN=DIM PE=1 SV=1	PF01565	FAD binding domain	--	--	GO:0050660	flavin adenine dinucleotide binding	--	--	KOG1262	FAD-binding protein DIMINUTO
Cluster-5576.34806	1683-1	27867/f5p0/2046	SSR1-2	1-541					105.69	111.93	118.26	38.18	39.93	38.63	2308	ONK64287.1	ONK64287	2743	0	uncharacterized protein A4U43_C07F24100 [Asparagus officinalis]	XM_017840972.3	XM_017840972	707	0	PREDICTED: Phoenix dactylifera delta(24)-sterol reductase-like (LOC103698781), transcript variant X3, mRNA	K09828	DHCR24, DWF1	Delta24-sterol reductase	http://www.genome.jp/dbget-bin/www_bget?ko:K09828	P93472	2410	0	Delta(24)-sterol reductase OS=Pisum sativum OX=3888 GN=DIM PE=1 SV=1	PF01565	FAD binding domain	--	--	GO:0050660	flavin adenine dinucleotide binding	--	--	KOG1262	FAD-binding protein DIMINUTO
