# Supplementary material for: Integrated metabolomics and transcriptomics investigate the bulb-specific biosynthesis of medicinal steroidal alkaloids in Fritillaria taipaiensis
Source: BMC Plant Biol. 2026 Feb 28;26:618. doi: 10.1186/s12870-026-08432-x (PMC13059530; doi:10.1186/s12870-026-08432-x)
Supplement: Supplementary file 2 — Supplementary Material 2. [file 12870_2026_8432_MOESM2_ESM.xlsx]

## Sheet: Illumina Quality Control
sample	library	raw_reads	raw_bases	clean_reads	clean_bases	error_rate	Q20	Q30	GC_pct
Frt_Bulb1	FRAS24H002663-1r	23108118	6.93	22137010	6.64	0.01	97.87	94.37	49.92
Frt_Bulb2	FRAS24H002663-2r	22774580	6.83	21628128	6.49	0.01	97.84	94.28	50.78
Frt_Bulb3	FRAS24H002663-3r	22025928	6.61	21269030	6.38	0.01	98.02	94.64	50.51
Frt_Leaf1	FRAS24H002662-1r	22063253	6.62	21300802	6.39	0.01	97.88	94.33	50.37
Frt_Leaf2	FRAS24H002662-2r	22104580	6.63	21231109	6.37	0.01	97.92	94.47	50.37
Frt_Leaf3	FRAS24H002662-3r	21060227	6.32	20392336	6.12	0.01	98.04	94.65	50.56

## Sheet: Illumina Mapping Rate
Sample name	Total reads	Total mapped
Frt_Bulb1	22137010	15487156(69.96%)
Frt_Bulb2	21628128	16199688(74.90%)
Frt_Bulb3	21269030	15246436(71.68%)
Frt_Leaf1	21300802	15912738(74.70%)
Frt_Leaf2	21231109	15471633(72.87%)
Frt_Leaf3	20392336	15302783(75.04%)

## Sheet: Full-Length Transcriptome Polym
Exported data
Sample	Polymerase.Read.Bases.G.	Polymerase.Reads	Polymerase.Read.Length..mean.	Polymerase.Read.N50
TBBM_hun	92.94	784781	118423	189370
