# Supplementary material for: Integrated metabolomics and transcriptomics investigate the bulb-specific biosynthesis of medicinal steroidal alkaloids in Fritillaria taipaiensis
Source: BMC Plant Biol. 2026 Feb 28;26:618. doi: 10.1186/s12870-026-08432-x (PMC13059530; doi:10.1186/s12870-026-08432-x)
Supplement: Supplementary file 3 — Supplementary Material 3. [file 12870_2026_8432_MOESM3_ESM.xlsx]

## Sheet: Frt_BulbvsFrt_Leaf.KEGGenrich
Category	KEGGID	Description	GeneRatio	BgRatio	pvalue	FDR	Count	geneID
KEGG	ko00940	Phenylpropanoid biosynthesis	131|2063	270|8611	7.75676e-10	9.61839e-08	131	Cluster-5576.43907|Cluster-5576.24449|Cluster-5576.32387|Cluster-5576.1257|Cluster-5576.3072|Cluster-5576.52676|Cluster-5576.3484|Cluster-5576.44004|Cluster-5576.52288|Cluster-5576.51492|Cluster-5576.51491|Cluster-5576.51490|Cluster-5576.23800|Cluster-5576.50314|Cluster-5576.51473|Cluster-5576.19833|Cluster-5576.16730|Cluster-5576.14784|Cluster-5576.51774|Cluster-5576.51775|Cluster-5576.36647|Clu…
KEGG	ko00195	Photosynthesis	53|2063	83|8611	2.24031e-07	1.38899e-05	53	Cluster-5576.49108|Cluster-5576.33855|Cluster-5576.38103|Cluster-5576.39213|Cluster-5576.26545|Cluster-5576.39164|Cluster-5576.35234|Cluster-5576.39161|Cluster-5576.36715|Cluster-5576.37777|Cluster-5576.41575|Cluster-5576.38471|Cluster-5576.52656|Cluster-5576.40986|Cluster-5576.38331|Cluster-5576.35232|Cluster-5576.47247|Cluster-5576.37505|Cluster-5576.47979|Cluster-5576.35429|Cluster-5576.39660|…
KEGG	ko00500	Starch and sucrose metabolism	120|2063	280|8611	7.67873e-07	3.17387e-05	120	Cluster-5576.32227|Cluster-5576.7854|Cluster-5576.38411|Cluster-5576.23178|Cluster-5576.28845|Cluster-5576.51318|Cluster-5576.39835|Cluster-5576.32691|Cluster-5576.31806|Cluster-5576.24016|Cluster-5576.45608|Cluster-5576.38556|Cluster-5576.38408|Cluster-5576.27501|Cluster-5576.33632|Cluster-5576.36647|Cluster-5576.36646|Cluster-5576.24851|Cluster-5576.39286|Cluster-5576.41030|Cluster-5576.39138|C…
KEGG	ko00908	Zeatin biosynthesis	30|2063	44|8611	3.78756e-05	0.00117414	30	Cluster-5576.39318|Cluster-5576.21354|Cluster-5576.39316|Cluster-5576.38695|Cluster-5576.39314|Cluster-5576.44980|Cluster-5576.64075|Cluster-5576.44978|Cluster-5576.44979|Cluster-5576.37929|Cluster-5576.37928|Cluster-5576.37927|Cluster-5576.54532|Cluster-5576.15395|Cluster-5576.51234|Cluster-5576.59370|Cluster-5576.32072|Cluster-5576.29369|Cluster-5576.31601|Cluster-5576.3720|Cluster-5576.38289|C…
KEGG	ko00480	Glutathione metabolism	61|2063	132|8611	7.71669e-05	0.00191374	61	Cluster-5576.39168|Cluster-5576.63631|Cluster-5576.39234|Cluster-5576.39237|Cluster-5576.60591|Cluster-5576.4716|Cluster-5576.39554|Cluster-5576.40588|Cluster-5576.22467|Cluster-5576.22273|Cluster-5576.53705|Cluster-5576.39948|Cluster-5576.23097|Cluster-37573.0|Cluster-5576.35842|Cluster-5576.39555|Cluster-5576.26991|Cluster-5576.33040|Cluster-5576.32478|Cluster-5576.22205|Cluster-5576.32519|Clus…
KEGG	ko00460	Cyanoamino acid metabolism	43|2063	84|8611	0.000157079	0.00324631	43	Cluster-5576.23952|Cluster-5576.51483|Cluster-5576.39278|Cluster-5576.59749|Cluster-5576.49474|Cluster-5576.38143|Cluster-5576.50556|Cluster-5576.45799|Cluster-5576.41016|Cluster-5576.39300|Cluster-5576.45784|Cluster-5576.40934|Cluster-5576.40935|Cluster-5576.30584|Cluster-5576.41023|Cluster-5576.32828|Cluster-5576.28450|Cluster-5576.50752|Cluster-5576.36647|Cluster-5576.36646|Cluster-5576.49958|…
KEGG	ko00906	Carotenoid biosynthesis	26|2063	44|8611	0.000626602	0.0110998	26	Cluster-5576.29303|Cluster-5576.42841|Cluster-5576.22265|Cluster-5576.44583|Cluster-5576.44586|Cluster-5576.44585|Cluster-5576.10710|Cluster-5576.22070|Cluster-5576.32091|Cluster-5576.40975|Cluster-5576.40850|Cluster-5576.37136|Cluster-5576.44584|Cluster-5576.44109|Cluster-5576.40979|Cluster-5576.33845|Cluster-5576.27920|Cluster-5576.25382|Cluster-5576.46807|Cluster-5576.41432|Cluster-5576.35213|…
KEGG	ko00196	Photosynthesis - antenna proteins	19|2063	28|8611	0.0010128	0.0156985	19	Cluster-5576.43766|Cluster-5576.39198|Cluster-5576.38438|Cluster-5576.43637|Cluster-5576.37512|Cluster-5576.39082|Cluster-5576.38900|Cluster-5576.33941|Cluster-5576.38673|Cluster-5576.32560|Cluster-5576.40151|Cluster-5576.65523|Cluster-5576.39001|Cluster-5576.38581|Cluster-5576.38674|Cluster-5576.39812|Cluster-5576.38548|Cluster-5576.38808|Cluster-5576.38327
KEGG	ko00130	Ubiquinone and other terpenoid-quinone biosynthesis	33|2063	71|8611	0.00293778	0.040476	33	Cluster-5576.40176|Cluster-5576.40177|Cluster-5576.37611|Cluster-5576.33305|Cluster-5576.49926|Cluster-5576.56451|Cluster-5576.3490|Cluster-5576.19566|Cluster-5576.47492|Cluster-5576.41484|Cluster-5576.41487|Cluster-5576.41486|Cluster-5576.22688|Cluster-5576.34816|Cluster-5576.47179|Cluster-5576.50314|Cluster-5576.38672|Cluster-5576.51188|Cluster-5576.33719|Cluster-5576.30202|Cluster-5576.43665|C…
KEGG	ko00860	Porphyrin and chlorophyll metabolism	29|2063	64|8611	0.00667892	0.0828186	29	Cluster-5576.40111|Cluster-5576.33906|Cluster-5576.28764|Cluster-5576.20890|Cluster-5576.39685|Cluster-5576.46785|Cluster-5576.42203|Cluster-5576.49830|Cluster-5576.32717|Cluster-5576.30256|Cluster-5576.15923|Cluster-5576.29343|Cluster-5576.38200|Cluster-5576.31069|Cluster-5576.43930|Cluster-5576.26616|Cluster-5576.42608|Cluster-5576.42609|Cluster-5576.38984|Cluster-5576.33505|Cluster-5576.29908|…
KEGG	ko00592	alpha-Linolenic acid metabolism	33|2063	80|8611	0.0116888	0.131765	33	Cluster-5576.39041|Cluster-5576.36294|Cluster-5576.39330|Cluster-5576.33851|Cluster-5576.39120|Cluster-5576.40576|Cluster-5576.39009|Cluster-5576.22319|Cluster-5576.51045|Cluster-5576.55799|Cluster-5576.31860|Cluster-5576.59784|Cluster-5576.43166|Cluster-5576.43167|Cluster-5576.22954|Cluster-5576.50935|Cluster-5576.40718|Cluster-5576.35487|Cluster-5576.35484|Cluster-5576.35483|Cluster-5576.35481|…
KEGG	ko00073	Cutin, suberine and wax biosynthesis	18|2063	37|8611	0.0175295	0.159083	18	Cluster-5576.39026|Cluster-5576.38192|Cluster-5576.39517|Cluster-5576.18324|Cluster-5576.39196|Cluster-5576.39197|Cluster-5576.24640|Cluster-5576.18315|Cluster-5576.38518|Cluster-5576.40568|Cluster-5576.39410|Cluster-5576.41407|Cluster-5576.37474|Cluster-5576.39448|Cluster-5576.39446|Cluster-5576.39022|Cluster-5576.39443|Cluster-5576.41379
KEGG	ko00941	Flavonoid biosynthesis	23|2063	52|8611	0.0179446	0.159083	23	Cluster-5576.26239|Cluster-5576.19803|Cluster-5576.23210|Cluster-5576.7721|Cluster-5576.56080|Cluster-5576.19115|Cluster-5576.17441|Cluster-5576.22688|Cluster-5576.49718|Cluster-5576.34816|Cluster-5576.50150|Cluster-5576.21144|Cluster-5576.5365|Cluster-5576.24496|Cluster-5576.2895|Cluster-5576.44465|Cluster-5576.17442|Cluster-5576.17440|Cluster-5576.25321|Cluster-5576.30304|Cluster-5576.30305|Clu…
KEGG	ko00591	Linoleic acid metabolism	20|2063	43|8611	0.017961	0.159083	20	Cluster-5576.37197|Cluster-5576.17080|Cluster-5576.22319|Cluster-5576.51782|Cluster-5576.35158|Cluster-5576.50437|Cluster-5576.39041|Cluster-5576.42303|Cluster-5576.50935|Cluster-5576.35799|Cluster-5576.47943|Cluster-5576.37195|Cluster-5576.37198|Cluster-5576.18044|Cluster-5576.35802|Cluster-5576.7874|Cluster-5576.51028|Cluster-5576.24667|Cluster-5576.40576|Cluster-5576.50790
KEGG	ko00350	Tyrosine metabolism	29|2063	73|8611	0.0247588	0.203448	29	Cluster-5576.37949|Cluster-5576.4678|Cluster-5576.40176|Cluster-5576.40177|Cluster-5576.29715|Cluster-5576.48814|Cluster-5576.39683|Cluster-5576.65987|Cluster-5576.20253|Cluster-5576.37247|Cluster-5576.22929|Cluster-5576.17473|Cluster-5576.38672|Cluster-5576.49858|Cluster-5576.49859|Cluster-5576.24896|Cluster-5576.41276|Cluster-5576.4707|Cluster-5576.44079|Cluster-5576.36170|Cluster-5576.49233|Cl…
KEGG	ko00965	Betalain biosynthesis	7|2063	9|8611	0.0262514	0.203448	7	Cluster-5576.21059|Cluster-5576.42417|Cluster-5576.42416|Cluster-5576.45129|Cluster-5576.26164|Cluster-5576.58557|Cluster-5576.42418
KEGG	ko00999	Biosynthesis of secondary metabolites - unclassified	11|2063	20|8611	0.0320217	0.225591	11	Cluster-5576.33719|Cluster-5576.30202|Cluster-5576.30200|Cluster-5576.47160|Cluster-5576.47492|Cluster-5576.34816|Cluster-5576.46185|Cluster-5576.53669|Cluster-5576.22688|Cluster-5576.50314|Cluster-5576.51188
KEGG	ko00062	Fatty acid elongation	18|2063	41|8611	0.0354089	0.225591	18	Cluster-5576.35376|Cluster-5576.4309|Cluster-5576.51411|Cluster-5576.37106|Cluster-5576.33339|Cluster-5576.33867|Cluster-5576.42921|Cluster-5576.66360|Cluster-5576.66605|Cluster-5576.39449|Cluster-5576.54198|Cluster-5576.34667|Cluster-5576.40894|Cluster-21327.0|Cluster-5576.37529|Cluster-5576.39083|Cluster-5576.34270|Cluster-5576.52501
KEGG	ko00950	Isoquinoline alkaloid biosynthesis	18|2063	41|8611	0.0354089	0.225591	18	Cluster-5576.37949|Cluster-5576.24896|Cluster-5576.46118|Cluster-5576.39683|Cluster-5576.44079|Cluster-5576.4678|Cluster-5576.4707|Cluster-5576.20253|Cluster-5576.37247|Cluster-5576.36170|Cluster-5576.37337|Cluster-5576.20898|Cluster-5576.26164|Cluster-5576.17473|Cluster-5576.38583|Cluster-5576.17653|Cluster-5576.49858|Cluster-5576.49859
KEGG	ko00630	Glyoxylate and dicarboxylate metabolism	43|2063	123|8611	0.0363856	0.225591	43	Cluster-5576.29046|Cluster-5576.39065|Cluster-5576.42022|Cluster-5576.36774|Cluster-5576.42148|Cluster-5576.42790|Cluster-5576.38458|Cluster-5576.41637|Cluster-5576.35754|Cluster-5576.41989|Cluster-5576.54537|Cluster-5576.65255|Cluster-5576.40934|Cluster-5576.40935|Cluster-5576.39421|Cluster-5576.37883|Cluster-5576.38537|Cluster-5576.30431|Cluster-5576.49809|Cluster-5576.39738|Cluster-5576.40928|…
KEGG	ko04075	Plant hormone signal transduction	102|2063	336|8611	0.0450093	0.265769	102	Cluster-5576.45196|Cluster-5576.21663|Cluster-5576.50394|Cluster-5576.31040|Cluster-5576.43061|Cluster-5576.43062|Cluster-11818.0|Cluster-5576.15460|Cluster-5576.45061|Cluster-5576.48083|Cluster-5576.33634|Cluster-5576.28541|Cluster-5576.52783|Cluster-5576.31198|Cluster-5576.16947|Cluster-5576.17819|Cluster-5576.48082|Cluster-5576.18511|Cluster-5576.48081|Cluster-5576.14459|Cluster-5576.39534|Clu…
KEGG	ko00900	Terpenoid backbone biosynthesis	35|2063	100|8611	0.0540344	0.304558	35	Cluster-5576.25940|Cluster-24098.0|Cluster-5576.15745|Cluster-5576.29506|Cluster-5576.55186|Cluster-5576.40762|Cluster-5576.36631|Cluster-5576.41055|Cluster-5576.66521|Cluster-5576.23473|Cluster-5576.41989|Cluster-5576.65255|Cluster-5576.45706|Cluster-5576.34637|Cluster-5576.8951|Cluster-5576.19933|Cluster-5576.34733|Cluster-5576.55738|Cluster-5576.31468|Cluster-5576.19932|Cluster-5576.38984|Clus…
KEGG	ko00740	Riboflavin metabolism	12|2063	26|8611	0.0610778	0.318731	12	Cluster-5576.48421|Cluster-5576.47879|Cluster-5576.28997|Cluster-5576.42380|Cluster-5576.44349|Cluster-5576.18770|Cluster-5576.29434|Cluster-5576.44453|Cluster-5576.43152|Cluster-5576.27985|Cluster-5576.30455|Cluster-5576.38239
KEGG	ko04712	Circadian rhythm - plant	29|2063	81|8611	0.0616898	0.318731	29	Cluster-5576.26239|Cluster-5576.43591|Cluster-5576.24089|Cluster-5576.48001|Cluster-5576.32447|Cluster-5576.21871|Cluster-5576.25090|Cluster-5576.56080|Cluster-5576.19115|Cluster-5576.17441|Cluster-5576.50150|Cluster-5576.24270|Cluster-5576.42164|Cluster-5576.40380|Cluster-5576.26022|Cluster-5576.65089|Cluster-5576.48829|Cluster-5576.2895|Cluster-5576.52958|Cluster-5576.44464|Cluster-5576.17442|C…
KEGG	ko00040	Pentose and glucuronate interconversions	34|2063	99|8611	0.0675033	0.334817	34	Cluster-5576.48175|Cluster-5576.48172|Cluster-5576.48170|Cluster-5576.48171|Cluster-5576.39024|Cluster-5576.4403|Cluster-5576.22107|Cluster-5576.48722|Cluster-5576.27931|Cluster-5576.33248|Cluster-5576.46555|Cluster-5576.17994|Cluster-5576.17995|Cluster-5576.46646|Cluster-5576.17992|Cluster-5576.17993|Cluster-5576.54106|Cluster-5576.48543|Cluster-5576.38556|Cluster-5576.43294|Cluster-5576.48544|C…
KEGG	ko00051	Fructose and mannose metabolism	31|2063	90|8611	0.076109	0.362981	31	Cluster-5576.27895|Cluster-5576.51740|Cluster-5576.36307|Cluster-5576.2071|Cluster-5576.37902|Cluster-5576.66416|Cluster-5576.35581|Cluster-5576.10372|Cluster-5576.44410|Cluster-5576.45666|Cluster-5576.48905|Cluster-5576.31690|Cluster-5576.32150|Cluster-5576.37328|Cluster-5576.39477|Cluster-5576.35900|Cluster-5576.26762|Cluster-5576.14430|Cluster-5576.44984|Cluster-5576.56250|Cluster-5576.36742|C…
KEGG	ko00966	Glucosinolate biosynthesis	4|2063	5|8611	0.084939	0.367371	4	Cluster-5576.42637|Cluster-5576.33893|Cluster-5576.42636|Cluster-5576.33891
KEGG	ko00710	Carbon fixation in photosynthetic organisms	44|2063	137|8611	0.0855327	0.367371	44	Cluster-5576.40117|Cluster-5576.44365|Cluster-5576.37902|Cluster-5576.38067|Cluster-18444.0|Cluster-5576.39024|Cluster-5576.8647|Cluster-5576.38457|Cluster-5576.39963|Cluster-5576.40122|Cluster-5576.39146|Cluster-5576.38230|Cluster-5576.38338|Cluster-5576.54537|Cluster-5576.38458|Cluster-5576.40315|Cluster-5576.37406|Cluster-5576.44410|Cluster-5576.41872|Cluster-8092.0|Cluster-5576.30431|Cluster-…
KEGG	ko00450	Selenocompound metabolism	12|2063	28|8611	0.0859173	0.367371	12	Cluster-5576.6092|Cluster-5576.47933|Cluster-5576.39363|Cluster-5576.51572|Cluster-5576.39067|Cluster-5576.51562|Cluster-5576.41588|Cluster-5576.32454|Cluster-5576.38611|Cluster-5576.36507|Cluster-5576.24498|Cluster-5576.40390
KEGG	ko00260	Glycine, serine and threonine metabolism	28|2063	82|8611	0.0942365	0.389511	28	Cluster-5576.16607|Cluster-5576.29046|Cluster-5576.4678|Cluster-5576.42598|Cluster-5576.25845|Cluster-5576.25844|Cluster-5576.40216|Cluster-5576.51039|Cluster-5576.36853|Cluster-5576.49810|Cluster-5576.37247|Cluster-5576.40934|Cluster-5576.40935|Cluster-5576.48563|Cluster-5576.48562|Cluster-5576.17473|Cluster-5576.49809|Cluster-5576.24896|Cluster-5576.36337|Cluster-5576.39738|Cluster-5576.39558|C…
KEGG	ko00944	Flavone and flavonol biosynthesis	6|2063	11|8611	0.104585	0.418342	6	Cluster-5576.26789|Cluster-5576.65808|Cluster-5576.42577|Cluster-5576.50003|Cluster-5576.23210|Cluster-5576.23792
KEGG	ko00071	Fatty acid degradation	22|2063	64|8611	0.121547	0.470996	22	Cluster-5576.36294|Cluster-5576.39330|Cluster-5576.39120|Cluster-5576.40334|Cluster-5576.65987|Cluster-5576.39009|Cluster-5576.41989|Cluster-5576.65255|Cluster-5576.47529|Cluster-5576.22929|Cluster-5576.42936|Cluster-5576.40069|Cluster-5576.31332|Cluster-5576.41041|Cluster-5576.44400|Cluster-5576.37899|Cluster-5576.42181|Cluster-5576.35684|Cluster-5576.49233|Cluster-5576.66908|Cluster-5576.49234|…
KEGG	ko00660	C5-Branched dibasic acid metabolism	7|2063	15|8611	0.131481	0.4873	7	Cluster-5576.33893|Cluster-5576.24194|Cluster-5576.33891|Cluster-5576.24195|Cluster-5576.39608|Cluster-5576.42637|Cluster-5576.42636
KEGG	ko00100	Steroid biosynthesis	15|2063	41|8611	0.133614	0.4873	15	Cluster-5576.57767|Cluster-5576.3351|Cluster-5576.11877|Cluster-5576.57766|Cluster-5576.21982|Cluster-5576.24542|Cluster-5576.36584|Cluster-5576.23163|Cluster-5576.57765|Cluster-5576.38033|Cluster-5576.27953|Cluster-5576.34831|Cluster-5576.27633|Cluster-5576.34806|Cluster-5576.40195
KEGG	ko00380	Tryptophan metabolism	19|2063	56|8611	0.15279	0.541312	19	Cluster-5576.43460|Cluster-5576.51817|Cluster-5576.50958|Cluster-5576.32625|Cluster-5576.20593|Cluster-5576.41989|Cluster-5576.65255|Cluster-5576.28097|Cluster-5576.67186|Cluster-5576.27055|Cluster-5576.36499|Cluster-5576.37899|Cluster-5576.24759|Cluster-5576.37903|Cluster-5576.39065|Cluster-5576.40069|Cluster-5576.50996|Cluster-5576.32360|Cluster-5576.26164
KEGG	ko00760	Nicotinate and nicotinamide metabolism	10|2063	26|8611	0.165399	0.569709	10	Cluster-5576.45944|Cluster-5576.45615|Cluster-5576.68658|Cluster-5576.33254|Cluster-5576.38937|Cluster-5576.35117|Cluster-5576.36811|Cluster-5576.42571|Cluster-5576.35600|Cluster-5576.37819
KEGG	ko00970	Aminoacyl-tRNA biosynthesis	25|2063	79|8611	0.176743	0.592327	25	Cluster-5576.47933|Cluster-5576.40016|Cluster-5576.26547|Cluster-5576.29711|Cluster-5576.44036|Cluster-5576.43369|Cluster-5576.31924|Cluster-5576.18061|Cluster-5576.33945|Cluster-5576.36382|Cluster-5576.36383|Cluster-5576.53862|Cluster-5576.36127|Cluster-5576.24294|Cluster-5576.33766|Cluster-5576.36706|Cluster-5576.33712|Cluster-5576.4436|Cluster-5576.45248|Cluster-5576.35889|Cluster-5576.67708|C…
KEGG	ko00730	Thiamine metabolism	15|2063	44|8611	0.184522	0.602124	15	Cluster-5576.32690|Cluster-5576.34521|Cluster-5576.66521|Cluster-5576.19932|Cluster-5576.40403|Cluster-5576.32947|Cluster-5576.48408|Cluster-5576.19933|Cluster-5576.43528|Cluster-5576.36631|Cluster-5576.40570|Cluster-5576.44449|Cluster-5576.48016|Cluster-5576.66765|Cluster-5576.28586
KEGG	ko00520	Amino sugar and nucleotide sugar metabolism	53|2063	184|8611	0.195039	0.620123	53	Cluster-5576.30746|Cluster-5576.36353|Cluster-5576.24911|Cluster-5576.29043|Cluster-5576.42037|Cluster-5576.7854|Cluster-5576.39212|Cluster-5576.11617|Cluster-5576.38797|Cluster-5576.49889|Cluster-5576.36742|Cluster-5576.51318|Cluster-5576.27979|Cluster-5576.25548|Cluster-5576.10372|Cluster-5576.35183|Cluster-5576.45666|Cluster-5576.50708|Cluster-5576.38395|Cluster-5576.27224|Cluster-5576.38397|C…
KEGG	ko00910	Nitrogen metabolism	13|2063	38|8611	0.203791	0.631751	13	Cluster-5576.36144|Cluster-5576.25669|Cluster-5576.21092|Cluster-5576.16836|Cluster-5576.35754|Cluster-5576.36774|Cluster-5576.36531|Cluster-5576.46206|Cluster-5576.23422|Cluster-5576.39338|Cluster-5576.52938|Cluster-5576.42060|Cluster-5576.53205
KEGG	ko00250	Alanine, aspartate and glutamate metabolism	20|2063	64|8611	0.222904	0.674148	20	Cluster-5576.24440|Cluster-5576.39558|Cluster-5576.36337|Cluster-5576.45944|Cluster-5576.35754|Cluster-5576.39383|Cluster-5576.23455|Cluster-5576.31998|Cluster-5576.16836|Cluster-5576.24847|Cluster-5576.51039|Cluster-5576.39412|Cluster-5576.46206|Cluster-5576.53205|Cluster-5576.38535|Cluster-5576.38568|Cluster-5576.53196|Cluster-5576.42598|Cluster-5576.42060|Cluster-5576.32565
KEGG	ko04146	Peroxisome	31|2063	105|8611	0.230928	0.681788	31	Cluster-5576.42904|Cluster-5576.39065|Cluster-5576.36294|Cluster-5576.39330|Cluster-5576.39120|Cluster-5576.45693|Cluster-5576.40334|Cluster-5576.42148|Cluster-5576.47529|Cluster-5576.39009|Cluster-5576.33366|Cluster-5576.35567|Cluster-5576.48563|Cluster-5576.48562|Cluster-5576.47111|Cluster-5576.33436|Cluster-5576.37276|Cluster-5576.42936|Cluster-5576.40568|Cluster-5576.36653|Cluster-5576.41407|…
KEGG	ko00300	Lysine biosynthesis	7|2063	19|8611	0.250436	0.710842	7	Cluster-5576.43425|Cluster-5576.59768|Cluster-5576.25845|Cluster-5576.25844|Cluster-5576.11255|Cluster-5576.4722|Cluster-5576.36693
KEGG	ko00590	Arachidonic acid metabolism	9|2063	26|8611	0.252406	0.710842	9	Cluster-5576.39168|Cluster-5576.33040|Cluster-5576.51782|Cluster-5576.43686|Cluster-5576.41905|Cluster-5576.39948|Cluster-5576.33039|Cluster-5576.36221|Cluster-5576.33812
KEGG	ko00920	Sulfur metabolism	20|2063	66|8611	0.257967	0.710842	20	Cluster-5576.39204|Cluster-5576.40115|Cluster-5576.6092|Cluster-5576.51562|Cluster-5576.28102|Cluster-5576.47582|Cluster-5576.51572|Cluster-5576.34250|Cluster-5576.43744|Cluster-5576.43745|Cluster-5576.44454|Cluster-5576.43747|Cluster-5576.45783|Cluster-5576.20527|Cluster-5576.45784|Cluster-5576.36507|Cluster-5576.23085|Cluster-5576.24498|Cluster-5576.29263|Cluster-5576.33349
KEGG	ko00030	Pentose phosphate pathway	26|2063	89|8611	0.269795	0.727273	26	Cluster-5576.27895|Cluster-5576.39212|Cluster-5576.38338|Cluster-5576.36307|Cluster-5576.39335|Cluster-5576.38230|Cluster-5576.37902|Cluster-5576.39024|Cluster-5576.27020|Cluster-5576.35581|Cluster-5576.44410|Cluster-5576.32150|Cluster-5576.35935|Cluster-5576.39477|Cluster-5576.14430|Cluster-5576.48063|Cluster-5576.48757|Cluster-5576.46208|Cluster-5576.39034|Cluster-5576.33589|Cluster-5576.48905|…
KEGG	ko00360	Phenylalanine metabolism	19|2063	64|8611	0.289909	0.751129	19	Cluster-5576.24896|Cluster-5576.37818|Cluster-5576.3484|Cluster-5576.32625|Cluster-5576.4678|Cluster-5576.37337|Cluster-5576.40176|Cluster-5576.40177|Cluster-5576.44004|Cluster-5576.37247|Cluster-5576.29715|Cluster-5576.41276|Cluster-5576.37899|Cluster-5576.49676|Cluster-5576.26164|Cluster-5576.17473|Cluster-5576.38583|Cluster-5576.38672|Cluster-5576.37822
KEGG	ko00052	Galactose metabolism	25|2063	87|8611	0.298601	0.751129	25	Cluster-5576.27895|Cluster-5576.28845|Cluster-5576.33922|Cluster-5576.51468|Cluster-5576.46566|Cluster-5576.48196|Cluster-5576.25548|Cluster-5576.31806|Cluster-5576.24016|Cluster-5576.13304|Cluster-5576.38556|Cluster-5576.39178|Cluster-5576.40382|Cluster-37846.0|Cluster-5576.30040|Cluster-5576.32150|Cluster-5576.46208|Cluster-5576.42246|Cluster-5576.48905|Cluster-5576.42245|Cluster-5576.42136|Clu…
KEGG	ko00650	Butanoate metabolism	11|2063	35|8611	0.302875	0.751129	11	Cluster-5576.24440|Cluster-5576.24847|Cluster-5576.23455|Cluster-5576.24194|Cluster-5576.24195|Cluster-5576.41989|Cluster-5576.65255|Cluster-5576.46224|Cluster-5576.37899|Cluster-5576.39412|Cluster-5576.46223
KEGG	ko01040	Biosynthesis of unsaturated fatty acids	11|2063	35|8611	0.302875	0.751129	11	Cluster-5576.41041|Cluster-5576.52644|Cluster-5576.33867|Cluster-5576.36294|Cluster-5576.66360|Cluster-5576.39330|Cluster-5576.32988|Cluster-5576.39120|Cluster-5576.24859|Cluster-5576.5562|Cluster-5576.39009
KEGG	ko00220	Arginine biosynthesis	13|2063	43|8611	0.318848	0.774248	13	Cluster-5576.39558|Cluster-5576.30537|Cluster-5576.42901|Cluster-5576.35754|Cluster-5576.36970|Cluster-5576.36417|Cluster-5576.16836|Cluster-5576.25530|Cluster-5576.22414|Cluster-5576.46206|Cluster-5576.53205|Cluster-5576.38535|Cluster-5576.53196
KEGG	ko00261	Monobactam biosynthesis	5|2063	14|8611	0.324685	0.774248	5	Cluster-5576.36507|Cluster-5576.51572|Cluster-5576.36693|Cluster-5576.25845|Cluster-5576.25844
KEGG	ko00010	Glycolysis / Gluconeogenesis	61|2063	230|8611	0.354166	0.828615	61	Cluster-5576.51624|Cluster-5576.33743|Cluster-5576.40122|Cluster-5576.40117|Cluster-5576.44365|Cluster-5576.51625|Cluster-5576.33922|Cluster-5576.42924|Cluster-5576.38067|Cluster-18444.0|Cluster-5576.36307|Cluster-5576.54986|Cluster-5576.39963|Cluster-5576.35900|Cluster-5576.48814|Cluster-5576.37902|Cluster-5576.47727|Cluster-5576.42790|Cluster-5576.46208|Cluster-5576.40315|Cluster-5576.34376|Clu…
KEGG	ko00905	Brassinosteroid biosynthesis	7|2063	23|8611	0.390401	0.896477	7	Cluster-5576.44217|Cluster-5576.22848|Cluster-5576.50962|Cluster-42130.0|Cluster-5576.52490|Cluster-5576.48536|Cluster-5576.48537
KEGG	ko00290	Valine, leucine and isoleucine biosynthesis	8|2063	27|8611	0.397821	0.896906	8	Cluster-5576.33893|Cluster-5576.24194|Cluster-5576.33891|Cluster-5576.24195|Cluster-5576.39608|Cluster-5576.42637|Cluster-5576.42636|Cluster-5576.22826
KEGG	ko00603	Glycosphingolipid biosynthesis - globo and isoglobo series	5|2063	16|8611	0.411789	0.911818	5	Cluster-5576.13304|Cluster-5576.27979|Cluster-5576.25536|Cluster-5576.29043|Cluster-5576.34600
KEGG	ko00909	Sesquiterpenoid and triterpenoid biosynthesis	3|2063	9|8611	0.439977	0.957144	3	Cluster-5576.40195|Cluster-5576.3351|Cluster-5576.11877
KEGG	ko03030	DNA replication	19|2063	72|8611	0.453701	0.969981	19	Cluster-5576.47717|Cluster-5576.57696|Cluster-5576.2063|Cluster-5576.31104|Cluster-5576.24905|Cluster-5576.26618|Cluster-5576.23034|Cluster-5576.3782|Cluster-5576.53016|Cluster-5576.14392|Cluster-5576.45038|Cluster-5576.54200|Cluster-5576.23144|Cluster-5576.18652|Cluster-5576.57066|Cluster-5576.14306|Cluster-5576.14387|Cluster-5576.20224|Cluster-5576.9607
KEGG	ko00561	Glycerolipid metabolism	26|2063	101|8611	0.476916	1	26	Cluster-5576.50583|Cluster-5576.50919|Cluster-5576.50918|Cluster-5576.29835|Cluster-5576.32599|Cluster-5576.33248|Cluster-5576.34013|Cluster-5576.49810|Cluster-5576.46646|Cluster-5576.44825|Cluster-5576.43365|Cluster-5576.35183|Cluster-5576.13304|Cluster-5576.43732|Cluster-5576.49809|Cluster-5576.47391|Cluster-5576.38284|Cluster-5576.31549|Cluster-5576.40069|Cluster-5576.40676|Cluster-5576.47609|…
KEGG	ko00670	One carbon pool by folate	8|2063	30|8611	0.496771	1	8	Cluster-5576.40929|Cluster-5576.40928|Cluster-5576.35889|Cluster-5576.60589|Cluster-5576.40934|Cluster-5576.40935|Cluster-5576.30590|Cluster-5576.34226
KEGG	ko00531	Glycosaminoglycan degradation	6|2063	22|8611	0.496979	1	6	Cluster-5576.29043|Cluster-5576.34663|Cluster-5576.45905|Cluster-5576.13182|Cluster-5576.48978|Cluster-5576.27979
KEGG	ko00280	Valine, leucine and isoleucine degradation	17|2063	68|8611	0.539063	1	17	Cluster-5576.36337|Cluster-5576.16424|Cluster-5576.41041|Cluster-5576.41989|Cluster-5576.42598|Cluster-5576.65255|Cluster-5576.30101|Cluster-5576.45230|Cluster-5576.39330|Cluster-5576.37899|Cluster-5576.38293|Cluster-5576.42181|Cluster-5576.42823|Cluster-5576.37823|Cluster-5576.51039|Cluster-5576.40069|Cluster-5576.66908
KEGG	ko00053	Ascorbate and aldarate metabolism	16|2063	64|8611	0.540513	1	16	Cluster-5576.42592|Cluster-5576.59465|Cluster-5576.40355|Cluster-5576.45529|Cluster-5576.33445|Cluster-5576.32478|Cluster-5576.32519|Cluster-5576.38575|Cluster-5576.50334|Cluster-5576.32326|Cluster-5576.23949|Cluster-5576.40069|Cluster-5576.54795|Cluster-5576.41460|Cluster-5576.39813|Cluster-5576.40588
KEGG	ko00790	Folate biosynthesis	8|2063	32|8611	0.560037	1	8	Cluster-5576.33736|Cluster-5576.10984|Cluster-5576.41734|Cluster-5576.27985|Cluster-5576.23736|Cluster-5576.30025|Cluster-5576.45057|Cluster-5576.48134
KEGG	ko00604	Glycosphingolipid biosynthesis - ganglio series	2|2063	7|8611	0.562408	1	2	Cluster-5576.29043|Cluster-5576.27979
KEGG	ko00600	Sphingolipid metabolism	11|2063	45|8611	0.5765	1	11	Cluster-5576.37248|Cluster-5576.43787|Cluster-5576.36332|Cluster-5576.42348|Cluster-5576.25536|Cluster-5576.3911|Cluster-5576.32251|Cluster-5576.23322|Cluster-5576.13304|Cluster-5576.44509|Cluster-5576.34600
KEGG	ko00945	Stilbenoid, diarylheptanoid and gingerol biosynthesis	5|2063	20|8611	0.577114	1	5	Cluster-5576.34816|Cluster-5576.24785|Cluster-5576.22688|Cluster-5576.44465|Cluster-5576.24496
KEGG	ko04016	MAPK signaling pathway - plant	50|2063	205|8611	0.580538	1	50	Cluster-5576.35242|Cluster-5576.39190|Cluster-5576.5502|Cluster-5576.39065|Cluster-5576.30339|Cluster-5576.30338|Cluster-5576.18511|Cluster-5576.50974|Cluster-5576.39725|Cluster-5576.38597|Cluster-5576.51363|Cluster-5576.3098|Cluster-5576.22105|Cluster-5576.50837|Cluster-5576.50784|Cluster-5576.8475|Cluster-5576.22768|Cluster-5576.19273|Cluster-5576.46438|Cluster-5576.47637|Cluster-5576.43251|Clu…
KEGG	ko00270	Cysteine and methionine metabolism	47|2063	197|8611	0.632707	1	47	Cluster-5576.40115|Cluster-5576.51814|Cluster-5576.36418|Cluster-5576.42598|Cluster-5576.39067|Cluster-5576.40257|Cluster-5576.38414|Cluster-5576.25844|Cluster-5576.8647|Cluster-5576.36499|Cluster-5576.51039|Cluster-5576.54537|Cluster-5576.38849|Cluster-5576.24498|Cluster-5576.41588|Cluster-40679.0|Cluster-5576.37337|Cluster-5576.32887|Cluster-5576.23005|Cluster-5576.39064|Cluster-5576.38611|Clus…
KEGG	ko00770	Pantothenate and CoA biosynthesis	9|2063	39|8611	0.639677	1	9	Cluster-5576.24194|Cluster-5576.24195|Cluster-5576.30805|Cluster-5576.30804|Cluster-5576.33872|Cluster-5576.35389|Cluster-5576.24519|Cluster-5576.64691|Cluster-5576.22826
KEGG	ko00564	Glycerophospholipid metabolism	31|2063	134|8611	0.676994	1	31	Cluster-5576.57215|Cluster-5576.50919|Cluster-5576.50918|Cluster-5576.47391|Cluster-5576.45698|Cluster-5576.15619|Cluster-5576.11524|Cluster-5576.32787|Cluster-5576.44825|Cluster-5576.32599|Cluster-5576.32305|Cluster-5576.33784|Cluster-5576.25378|Cluster-5576.38735|Cluster-5576.28738|Cluster-5576.38284|Cluster-5576.31549|Cluster-5576.39313|Cluster-5576.40718|Cluster-5576.49899|Cluster-5576.18540|…
KEGG	ko00410	beta-Alanine metabolism	14|2063	63|8611	0.695552	1	14	Cluster-5576.41800|Cluster-5576.41799|Cluster-5576.4678|Cluster-5576.24896|Cluster-5576.30805|Cluster-5576.30804|Cluster-5576.37247|Cluster-5576.36294|Cluster-5576.35389|Cluster-5576.37899|Cluster-5576.39120|Cluster-5576.17473|Cluster-5576.40069|Cluster-5576.39009
KEGG	ko00904	Diterpenoid biosynthesis	14|2063	63|8611	0.695552	1	14	Cluster-5576.5668|Cluster-5576.43371|Cluster-5576.43373|Cluster-5576.43374|Cluster-5576.2023|Cluster-5576.62001|Cluster-5576.4342|Cluster-5576.4872|Cluster-5576.52877|Cluster-5576.54904|Cluster-5576.45436|Cluster-5576.5417|Cluster-5576.18786|Cluster-5576.18787
KEGG	ko04136	Autophagy - other	13|2063	59|8611	0.702041	1	13	Cluster-5576.45379|Cluster-5576.38167|Cluster-5576.35406|Cluster-5576.35405|Cluster-5576.35402|Cluster-5576.35410|Cluster-5576.38829|Cluster-5576.35401|Cluster-5576.29785|Cluster-5576.47528|Cluster-5576.24500|Cluster-5576.35408|Cluster-5576.35409
KEGG	ko00565	Ether lipid metabolism	8|2063	38|8611	0.724413	1	8	Cluster-5576.42127|Cluster-5576.51782|Cluster-5576.28738|Cluster-5576.18300|Cluster-5576.11524|Cluster-5576.32787|Cluster-5576.38702|Cluster-5576.38735
KEGG	ko00785	Lipoic acid metabolism	1|2063	5|8611	0.736984	1	1	Cluster-5576.36168
KEGG	ko00240	Pyrimidine metabolism	16|2063	74|8611	0.737131	1	16	Cluster-5576.28930|Cluster-5576.27305|Cluster-5576.39383|Cluster-5576.38480|Cluster-5576.31998|Cluster-5576.44192|Cluster-5576.43114|Cluster-5576.38937|Cluster-5576.26341|Cluster-5576.53592|Cluster-5576.45901|Cluster-5576.35389|Cluster-5576.34067|Cluster-5576.34066|Cluster-5576.34136|Cluster-5576.20941
KEGG	ko00960	Tropane, piperidine and pyridine alkaloid biosynthesis	11|2063	52|8611	0.73735	1	11	Cluster-5576.24896|Cluster-5576.38762|Cluster-5576.4678|Cluster-5576.40176|Cluster-5576.40177|Cluster-5576.37247|Cluster-5576.37337|Cluster-5576.17473|Cluster-5576.26879|Cluster-5576.38583|Cluster-5576.38672
KEGG	ko00400	Phenylalanine, tyrosine and tryptophan biosynthesis	14|2063	66|8611	0.750362	1	14	Cluster-5576.16607|Cluster-5576.41978|Cluster-5576.38583|Cluster-5576.52079|Cluster-4164.0|Cluster-5576.25446|Cluster-5576.32322|Cluster-5576.24774|Cluster-5576.31080|Cluster-5576.37788|Cluster-5576.37337|Cluster-5576.18701|Cluster-5576.25579|Cluster-5576.47227
KEGG	ko00780	Biotin metabolism	3|2063	16|8611	0.761731	1	3	Cluster-5576.41325|Cluster-5576.44312|Cluster-5576.25660
KEGG	ko00514	Other types of O-glycan biosynthesis	2|2063	11|8611	0.765204	1	2	Cluster-5576.40337|Cluster-5576.53028
KEGG	ko03440	Homologous recombination	19|2063	90|8611	0.779996	1	19	Cluster-5576.47717|Cluster-5576.45038|Cluster-5576.47715|Cluster-5576.30895|Cluster-5576.53016|Cluster-5576.5895|Cluster-5576.14392|Cluster-5576.21166|Cluster-5576.50569|Cluster-5576.23144|Cluster-5576.52008|Cluster-5576.24322|Cluster-15617.0|Cluster-5576.50093|Cluster-5576.19870|Cluster-5576.66628|Cluster-5576.66629|Cluster-5576.20224|Cluster-5576.46609
KEGG	ko00230	Purine metabolism	33|2063	152|8611	0.791375	1	33	Cluster-5576.51624|Cluster-5576.51625|Cluster-5576.42901|Cluster-5576.36507|Cluster-5576.41810|Cluster-5576.37861|Cluster-5576.47727|Cluster-5576.29263|Cluster-5576.40575|Cluster-5576.34376|Cluster-5576.32690|Cluster-5576.34521|Cluster-5576.34373|Cluster-5576.34110|Cluster-5576.51572|Cluster-5576.33553|Cluster-5576.33268|Cluster-5576.47879|Cluster-5576.28930|Cluster-5576.32947|Cluster-5576.31986|…
KEGG	ko00310	Lysine degradation	9|2063	46|8611	0.795621	1	9	Cluster-5576.22786|Cluster-5576.41989|Cluster-5576.8173|Cluster-5576.65255|Cluster-5576.48563|Cluster-5576.37899|Cluster-5576.48562|Cluster-5576.40069|Cluster-5576.39080
KEGG	ko03450	Non-homologous end-joining	2|2063	12|8611	0.801034	1	2	Cluster-5576.24905|Cluster-5576.44684
KEGG	ko00340	Histidine metabolism	4|2063	23|8611	0.816393	1	4	Cluster-5576.49354|Cluster-5576.5349|Cluster-5576.32657|Cluster-5576.40069
KEGG	ko00440	Phosphonate and phosphinate metabolism	2|2063	13|8611	0.831918	1	2	Cluster-5576.25378|Cluster-5576.32787
KEGG	ko04145	Phagosome	24|2063	117|8611	0.836732	1	24	Cluster-5576.26564|Cluster-5576.35975|Cluster-5576.34920|Cluster-5576.35902|Cluster-5576.43909|Cluster-5576.5032|Cluster-5576.2283|Cluster-5576.37771|Cluster-5576.46761|Cluster-5576.49831|Cluster-5576.39649|Cluster-5576.25226|Cluster-5576.25225|Cluster-5576.66387|Cluster-5576.53172|Cluster-5576.40719|Cluster-5576.33333|Cluster-5576.46759|Cluster-5576.33334|Cluster-5576.47339|Cluster-5576.39886|Cl…
KEGG	ko00750	Vitamin B6 metabolism	4|2063	24|8611	0.838605	1	4	Cluster-5576.44499|Cluster-5576.23327|Cluster-5576.44534|Cluster-5576.44535
KEGG	ko03060	Protein export	14|2063	74|8611	0.862667	1	14	Cluster-5576.36846|Cluster-5576.40946|Cluster-5576.32945|Cluster-5576.39892|Cluster-5576.31895|Cluster-5576.33119|Cluster-5576.38980|Cluster-5576.39890|Cluster-5576.39844|Cluster-5576.40719|Cluster-5576.40947|Cluster-5576.38610|Cluster-5576.38818|Cluster-5576.33544
KEGG	ko00903	Limonene and pinene degradation	1|2063	8|8611	0.865146	1	1	Cluster-5576.37899
KEGG	ko00333	Prodigiosin biosynthesis	1|2063	8|8611	0.865146	1	1	Cluster-5576.25660
KEGG	ko00511	Other glycan degradation	6|2063	36|8611	0.870135	1	6	Cluster-5576.43787|Cluster-5576.29043|Cluster-5576.26638|Cluster-5576.41792|Cluster-5576.27979|Cluster-5576.66162
KEGG	ko00524	Neomycin, kanamycin and gentamicin biosynthesis	1|2063	10|8611	0.913621	1	1	Cluster-5576.44525
KEGG	ko04141	Protein processing in endoplasmic reticulum	76|2063	365|8611	0.936904	1	76	Cluster-5576.64960|Cluster-5576.32388|Cluster-5576.39699|Cluster-5576.40113|Cluster-5576.64840|Cluster-5576.2684|Cluster-5576.38436|Cluster-5576.39272|Cluster-5576.2263|Cluster-5576.31267|Cluster-5576.4322|Cluster-5576.39254|Cluster-5576.37967|Cluster-5576.39844|Cluster-5576.38231|Cluster-5576.38993|Cluster-5576.39149|Cluster-5576.38994|Cluster-5576.40218|Cluster-5576.1731|Cluster-5576.4765|Clust…
KEGG	ko00330	Arginine and proline metabolism	15|2063	88|8611	0.937547	1	15	Cluster-5576.41800|Cluster-5576.30537|Cluster-5576.39395|Cluster-5576.41799|Cluster-5576.32625|Cluster-5576.36417|Cluster-5576.39064|Cluster-5576.27662|Cluster-5576.40257|Cluster-5576.38414|Cluster-5576.30507|Cluster-5576.38304|Cluster-5576.32565|Cluster-5576.40069|Cluster-5576.29508
KEGG	ko00640	Propanoate metabolism	11|2063	69|8611	0.942897	1	11	Cluster-5576.41989|Cluster-5576.65255|Cluster-5576.30101|Cluster-5576.36294|Cluster-5576.42368|Cluster-5576.37899|Cluster-5576.45230|Cluster-5576.39120|Cluster-5576.42823|Cluster-5576.42790|Cluster-5576.39009
KEGG	ko00061	Fatty acid biosynthesis	10|2063	64|8611	0.943559	1	10	Cluster-5576.41325|Cluster-5576.52644|Cluster-5576.44400|Cluster-5576.44261|Cluster-5576.42936|Cluster-5576.25660|Cluster-5576.40334|Cluster-5576.24859|Cluster-5576.5562|Cluster-5576.47529
KEGG	ko02010	ABC transporters	33|2063	175|8611	0.94549	1	33	Cluster-5576.48505|Cluster-5576.32389|Cluster-5576.48217|Cluster-5576.35874|Cluster-5576.35873|Cluster-5576.35870|Cluster-5576.33594|Cluster-5576.3613|Cluster-5576.37637|Cluster-5576.14809|Cluster-5576.12725|Cluster-5576.38191|Cluster-5576.34298|Cluster-5576.45821|Cluster-5576.38923|Cluster-5576.45527|Cluster-5576.52950|Cluster-5576.30319|Cluster-5576.40699|Cluster-5576.37302|Cluster-5576.30320|C…
KEGG	ko04144	Endocytosis	46|2063	235|8611	0.947282	1	46	Cluster-5576.27553|Cluster-5576.28534|Cluster-5576.64960|Cluster-5576.40017|Cluster-5576.40113|Cluster-5576.64840|Cluster-5576.2263|Cluster-5576.39127|Cluster-5576.3450|Cluster-5576.54889|Cluster-5576.38993|Cluster-5576.42419|Cluster-5576.39428|Cluster-5576.35997|Cluster-5576.11524|Cluster-5576.25461|Cluster-5576.49308|Cluster-5576.20060|Cluster-5576.45231|Cluster-5576.38739|Cluster-5576.39508|Cl…
KEGG	ko04626	Plant-pathogen interaction	40|2063	209|8611	0.951409	1	40	Cluster-5576.22846|Cluster-5576.28486|Cluster-5576.15661|Cluster-5576.48039|Cluster-5576.3887|Cluster-5576.48239|Cluster-5576.38433|Cluster-5576.4544|Cluster-5576.38597|Cluster-5576.39149|Cluster-5576.3098|Cluster-5576.22105|Cluster-5576.50784|Cluster-5576.50785|Cluster-5576.3237|Cluster-5576.24079|Cluster-5576.22762|Cluster-5576.37783|Cluster-5576.20291|Cluster-5576.24751|Cluster-5576.30537|Clus…
KEGG	ko03410	Base excision repair	6|2063	45|8611	0.957435	1	6	Cluster-5576.47717|Cluster-5576.57066|Cluster-5576.24905|Cluster-5576.18652|Cluster-5576.14307|Cluster-5576.63516
KEGG	ko03430	Mismatch repair	8|2063	56|8611	0.957519	1	8	Cluster-5576.47717|Cluster-5576.45038|Cluster-5576.57066|Cluster-5576.53016|Cluster-5576.14392|Cluster-5576.23144|Cluster-5576.28832|Cluster-5576.20224
KEGG	ko00020	Citrate cycle (TCA cycle)	16|2063	99|8611	0.96426	1	16	Cluster-5576.8647|Cluster-5576.38333|Cluster-5576.40117|Cluster-5576.44365|Cluster-5576.40373|Cluster-5576.40921|Cluster-5576.40920|Cluster-5576.21291|Cluster-18444.0|Cluster-5576.42022|Cluster-5576.39963|Cluster-5576.40122|Cluster-5576.46723|Cluster-5576.26532|Cluster-5576.41750|Cluster-5576.54537
KEGG	ko00562	Inositol phosphate metabolism	15|2063	95|8611	0.967681	1	15	Cluster-5576.42592|Cluster-5576.33333|Cluster-5576.28738|Cluster-5576.35900|Cluster-5576.27553|Cluster-5576.33334|Cluster-5576.42486|Cluster-5576.38735|Cluster-5576.39813|Cluster-5576.31690|Cluster-5576.26523|Cluster-5576.43080|Cluster-5576.38215|Cluster-5576.47553|Cluster-5576.59465
KEGG	ko03420	Nucleotide excision repair	12|2063	80|8611	0.969074	1	12	Cluster-5576.47717|Cluster-5576.45038|Cluster-5576.57066|Cluster-5576.31176|Cluster-5576.53016|Cluster-5576.50254|Cluster-5576.10515|Cluster-5576.14392|Cluster-5576.23144|Cluster-5576.19721|Cluster-5576.18652|Cluster-5576.20224
KEGG	ko04122	Sulfur relay system	1|2063	15|8611	0.971645	1	1	Cluster-5576.23736
KEGG	ko00620	Pyruvate metabolism	25|2063	154|8611	0.985663	1	25	Cluster-5576.51624|Cluster-5576.51625|Cluster-5576.40117|Cluster-5576.44365|Cluster-18444.0|Cluster-5576.8647|Cluster-5576.39963|Cluster-5576.39146|Cluster-5576.47727|Cluster-5576.42790|Cluster-5576.34376|Cluster-5576.41810|Cluster-5576.34373|Cluster-5576.37406|Cluster-5576.41989|Cluster-5576.54537|Cluster-5576.65255|Cluster-5576.33553|Cluster-5576.41872|Cluster-5576.38333|Cluster-5576.40122|Clus…
KEGG	ko00563	Glycosylphosphatidylinositol (GPI)-anchor biosynthesis	2|2063	27|8611	0.987112	1	2	Cluster-5576.15127|Cluster-5576.48818
KEGG	ko03022	Basal transcription factors	5|2063	49|8611	0.989799	1	5	Cluster-5576.10515|Cluster-5576.50254|Cluster-5576.51854|Cluster-5576.19721|Cluster-5576.45134
KEGG	ko04070	Phosphatidylinositol signaling system	14|2063	101|8611	0.990065	1	14	Cluster-5576.42592|Cluster-5576.33333|Cluster-5576.27553|Cluster-5576.38284|Cluster-5576.33334|Cluster-5576.43080|Cluster-5576.42486|Cluster-5576.42747|Cluster-5576.42746|Cluster-5576.33784|Cluster-5576.26523|Cluster-5576.3098|Cluster-5576.21860|Cluster-5576.22105
KEGG	ko00513	Various types of N-glycan biosynthesis	3|2063	37|8611	0.991977	1	3	Cluster-5576.29043|Cluster-5576.26783|Cluster-5576.27979
KEGG	ko03018	RNA degradation	29|2063	195|8611	0.997882	1	29	Cluster-5576.34909|Cluster-5576.27895|Cluster-5576.45390|Cluster-5576.26620|Cluster-5576.24485|Cluster-1830.0|Cluster-5576.43980|Cluster-5576.50189|Cluster-5576.32289|Cluster-5576.32288|Cluster-5576.41073|Cluster-5576.2716|Cluster-5576.47347|Cluster-5576.32150|Cluster-5576.23061|Cluster-5576.39712|Cluster-5576.46484|Cluster-15077.0|Cluster-5576.45968|Cluster-5576.47519|Cluster-5576.22057|Cluster-…
KEGG	ko04130	SNARE interactions in vesicular transport	3|2063	46|8611	0.998437	1	3	Cluster-5576.22832|Cluster-5576.34169|Cluster-5576.37552
KEGG	ko03013	RNA transport	41|2063	299|8611	0.999965	1	41	Cluster-5576.34927|Cluster-5576.4611|Cluster-5576.64635|Cluster-3416.0|Cluster-5576.11558|Cluster-5576.39805|Cluster-5576.39802|Cluster-5576.54190|Cluster-5576.50189|Cluster-5576.9112|Cluster-5576.31518|Cluster-5576.43532|Cluster-5576.39789|Cluster-5576.33558|Cluster-5576.34580|Cluster-5576.34581|Cluster-5576.38753|Cluster-5576.36157|Cluster-5576.42872|Cluster-5576.39712|Cluster-5576.36726|Cluste…
KEGG	ko03008	Ribosome biogenesis in eukaryotes	11|2063	126|8611	0.999968	1	11	Cluster-5576.34909|Cluster-5576.4474|Cluster-5576.34041|Cluster-5576.23001|Cluster-5576.50957|Cluster-5576.50227|Cluster-5576.39510|Cluster-5576.24438|Cluster-5576.35294|Cluster-5576.31741|Cluster-5576.33599
KEGG	ko04120	Ubiquitin mediated proteolysis	24|2063	209|8611	0.999978	1	24	Cluster-5576.6661|Cluster-5576.2684|Cluster-5576.40250|Cluster-5576.31267|Cluster-5576.45856|Cluster-5576.33202|Cluster-5576.42050|Cluster-5576.41892|Cluster-5576.41893|Cluster-5576.39620|Cluster-5576.2315|Cluster-5576.28326|Cluster-5576.2693|Cluster-5576.46182|Cluster-5576.39699|Cluster-5576.41068|Cluster-5576.42048|Cluster-5576.2705|Cluster-5576.56544|Cluster-5576.45921|Cluster-5576.31176|Clust…
KEGG	ko03050	Proteasome	7|2063	101|8611	0.99998	1	7	Cluster-5576.48050|Cluster-5576.797|Cluster-5576.47173|Cluster-2353.0|Cluster-5576.54627|Cluster-5576.3397|Cluster-5576.38462
KEGG	ko03015	mRNA surveillance pathway	23|2063	204|8611	0.999981	1	23	Cluster-5576.48426|Cluster-5576.27908|Cluster-5576.45119|Cluster-5576.50818|Cluster-5576.64635|Cluster-3416.0|Cluster-5576.47502|Cluster-5576.50189|Cluster-5576.40184|Cluster-5576.49034|Cluster-5576.28999|Cluster-5576.3426|Cluster-5576.39712|Cluster-5576.36764|Cluster-5576.22057|Cluster-5576.40567|Cluster-5576.66614|Cluster-5576.7000|Cluster-5576.23296|Cluster-5576.37255|Cluster-5576.52058|Cluste…
KEGG	ko03020	RNA polymerase	3|2063	69|8611	0.999981	1	3	Cluster-5576.44307|Cluster-5576.873|Cluster-5576.44404
KEGG	ko00510	N-Glycan biosynthesis	1|2063	49|8611	0.999986	1	1	Cluster-5576.33151
KEGG	ko00190	Oxidative phosphorylation	34|2063	295|8611	0.999999	1	34	Cluster-5576.26565|Cluster-5576.26564|Cluster-5576.36715|Cluster-5576.59647|Cluster-5576.5032|Cluster-5576.42430|Cluster-5576.38314|Cluster-5576.40132|Cluster-5576.38312|Cluster-5576.41575|Cluster-5576.37969|Cluster-5576.38318|Cluster-5576.37771|Cluster-5576.3480|Cluster-5576.35429|Cluster-5576.33683|Cluster-5576.37207|Cluster-5576.39665|Cluster-5576.39649|Cluster-5576.5397|Cluster-5576.38243|Clu…
KEGG	ko03040	Spliceosome	46|2063	382|8611	1	1	46	Cluster-5576.64960|Cluster-5576.14582|Cluster-5576.40113|Cluster-5576.64840|Cluster-5576.4611|Cluster-5576.10641|Cluster-5576.64635|Cluster-3416.0|Cluster-5576.2263|Cluster-5576.39127|Cluster-5576.35397|Cluster-5576.30158|Cluster-5576.38993|Cluster-5576.39940|Cluster-5576.67386|Cluster-5576.38994|Cluster-5576.4280|Cluster-5576.37663|Cluster-5576.61054|Cluster-5576.44536|Cluster-5576.49308|Cluster…
KEGG	ko03010	Ribosome	65|2063	505|8611	1	1	65	Cluster-5576.30470|Cluster-5576.42905|Cluster-5576.39488|Cluster-5576.63391|Cluster-5576.35951|Cluster-5576.36651|Cluster-5576.34175|Cluster-5576.26541|Cluster-5576.18546|Cluster-5576.37299|Cluster-5576.34141|Cluster-5576.34346|Cluster-5576.41416|Cluster-5576.44973|Cluster-5576.6984|Cluster-5576.35315|Cluster-5576.41003|Cluster-5576.41006|Cluster-5576.37739|Cluster-5576.42541|Cluster-5576.44283|C…
