# Supplementary material for: Integrated metabolomics and transcriptomics investigate the bulb-specific biosynthesis of medicinal steroidal alkaloids in Fritillaria taipaiensis
Source: BMC Plant Biol. 2026 Feb 28;26:618. doi: 10.1186/s12870-026-08432-x (PMC13059530; doi:10.1186/s12870-026-08432-x)
Supplement: Supplementary file 5 — Supplementary Material 5. [file 12870_2026_8432_MOESM5_ESM.xlsx]

## Sheet: Sheet1
Index	Compounds	Class I	Class II	Formula	Q1 (Da)	Q3 (Da)	Molecular weight (Da)	Ionization model	Level	CAS	cpd_ID	Frt_Leaf1	Frt_Leaf2	Frt_Leaf3	Frt_Leaf4	Frt_Leaf5	Frt_Leaf6	Frt_Bulb1	Frt_Bulb2	Frt_Bulb3	Frt_Bulb4	Frt_Bulb5	Frt_Bulb6	QC01	QC02	QC03	kegg_map	Frt_Bulb_vs_Frt_Leaf_VIP	Frt_Bulb_vs_Frt_Leaf_P-value	Frt_Bulb_vs_Frt_Leaf_Fold_Change	Frt_Bulb_vs_Frt_Leaf_Log2FC	Frt_Bulb_vs_Frt_Leaf_Type
pmp001021	Ebeiedine	Alkaloids	Steroid alkaloids	C27H45NO2	416.3523	416.3523	415.345	[M+H]+	3	25650-70-8	-	232572834.9	242990188.1	247416618.7	271837550.6	286267082.3	267882297	17979575.38	16879749.91	17581928.03	16909624.66	27323638.17	16831321.78	133632751.7	131493819	158487859.7	-	1.07816	4.38276e-07	0.0732784	-3.77047	down
NAXp06020	heilonine	Alkaloids	Steroid alkaloids	C27H39NO2	410.3029	127.0388	409.2981	[M+H]+	3	-	-	1633067.075	1814184.155	2114892.297	2092375.025	1865674.861	2132739.305	144446.8075	143276.802	156316.9205	115399.6865	137807.753	116163.1215	1407916.041	1202408.789	1525025.19	-	1.07989	3.40712e-06	0.0698031	-3.84056	down
NAXp03346	isokuroyurinidine	Alkaloids	Steroid alkaloids	C27H43NO4	446.3261	428.3174	445.3192	[M+H]+	3	-	-	775547.9995	844120.5405	789753.5465	855094.4295	1121888.192	1071599.995	96487.7824	96487.7824	96487.7824	96487.7824	96487.7824	96487.7824	591801.8725	482438.912	609369.524	-	1.07893	4.18068e-05	0.106069	-3.23692	down
mws0677	N-Acetyl-5-hydroxytryptamine	Alkaloids	Plumerane	C12H14N2O2	219.11	160.08	218.1055	[M+H]+	3	1210-83-9	C00978	4865194.408	4910759.064	4404148.671	4532928.256	4430775.898	4398179.006	57858.3705	50755.0145	54485.9965	43034.8735	53136.7945	47254.698	2176696.67	2092298.953	2166505.213	ko00380,ko01100,ko01110	1.08236	8.04518e-08	0.0111294	-6.48948	down
pmb1912	10-Formyltetrahydrofolic Acid	Alkaloids	Alkaloids	C20H23N7O7	474.17	327.12	473.1659	[M+H]+	3	2800-34-2	C00234	259981.766	262624.152	272734.781	263031.808	295197.431	272634.397	104293.869	101214.551	95719.204	109793.565	120616.116	89026.6885	208431.4275	244393.3885	218024.8765	ko00670,ko00970,ko01100,ko01200,ko01240	1.07137	5.29247e-10	0.381664	-1.38962	down
Hmgp002327	3-amino-2-naphthoic acid*	Alkaloids	Alkaloids	C11H9NO2	188.07	118.06	187.0633	[M+H]+	1	-	-	109548.809	113038.0545	128733.8955	143452.9095	158731.4305	163888.566	22236.505	28863.053	25955.1355	20289.2605	24131.378	22623.453	66184.5495	62980.3845	59111.773	-	1.07088	5.93551e-05	0.176291	-2.50397	down
Lahp002608	3,5-Dihydro-2H-Furo[3,2-C]Quinolin-4-One*	Alkaloids	Quinoline alkaloids	C11H9NO2	188.07	118.07	187.0633	[M+H]+	1	-	-	109548.809	113038.0545	128733.8955	143452.9095	158731.4305	163888.566	22236.505	28863.053	25955.1355	20289.2605	24131.378	22623.453	66184.5495	62980.3845	59111.773	-	1.07088	5.93551e-05	0.176291	-2.50397	down
Wbmp002283	Α-hydroxyquinoline	Alkaloids	Alkaloids	C9H7NO	146.06	118.06	145.0528	[M+H]+	1	-	-	2355511.285	2186870.577	1662589.275	1639077.289	1458646.255	1226518.291	201069.7815	101521.488	146129.24	137681.561	162532.5075	144522.084	1788330.281	1667406.307	1330159.65	-	1.06663	0.000257515	0.084855	-3.55886	down
HJKP000649	N-benzylformamide*	Alkaloids	Alkaloids	C8H9NO	136.07	91.05	135.0684	[M+H]+	1	6343-54-0	C15561	6457791.754	5837526.874	5552784.709	4671259.836	6129775.893	5022931.645	1623734.724	1654652.91	1719348.444	1565475.391	1726899.431	1614651.403	5490264.981	5787026.193	5768166.464	-	1.07401	2.61716e-05	0.294154	-1.76536	down
Lmgp000659	2-Phenylacetamide*	Alkaloids	Alkaloids	C8H9NO	136.08	91.05	135.0684	[M+H]+	1	103-81-1	C02505	6457791.754	5837526.874	5552784.709	4671259.836	6129775.893	5022931.645	1623734.724	1654652.91	1719348.444	1565475.391	1726899.431	1614651.403	5490264.981	5787026.193	5768166.464	ko00360,ko01100	1.07401	2.61716e-05	0.294154	-1.76536	down
Lahp001956	Pyran[3,4-b]indole-2-ketone	Alkaloids	Plumerane	C11H9O2N	188.07	118.07	187.0633	[M+H]+	1	-	-	126931.884	157095.6335	130866.2245	161894.174	171913.8335	160297.41	16710.9315	17304.8755	26509.576	17103.3945	21823.232	25394.5685	68066.6135	64388.3045	45815.7935	-	1.0696	4.95753e-06	0.137345	-2.86412	down
Hmmp001310	3-Indoleacrylic acid*	Alkaloids	Plumerane	C11H9NO2	188.0706	118.0651	187.0633	[M+H]+	1	1204-06-4	C21283	126931.884	157095.6335	130866.2245	161894.174	171913.8335	160297.41	16710.9315	17304.8755	26509.576	17103.3945	21823.232	25394.5685	68066.6135	64388.3045	45815.7935	-	1.0696	4.95753e-06	0.137345	-2.86412	down
Lacp001431	N-(3-hydroxy-4-methoxyphenethyl)-4-hydroxybutanamide	Alkaloids	Alkaloids	C14H21NO4	268.15	136.06	267.1471	[M+H]+	3	-	-	4126016.162	3957933.979	3874752.956	4084805.112	4713923.508	4057683.683	303545.8895	285368.9725	290389.374	283383.8635	319115.253	286065.1735	2260316.874	1888185.019	1908867.225	-	1.08237	5.68658e-07	0.0712416	-3.81114	down
Lmtp004688	β-Chaconine	Alkaloids	Steroid alkaloids	C39H63O10N	706.45	706.45	705.4452	[M+H]+	3	472-51-5	-	52585113.27	55065840.09	54080415.78	55367461.59	60673387.96	55045199.42	2872253.49	3007944.381	3536150.376	3013329.547	3364984.745	2647900.001	27356279.99	25323658.26	30279563.93	-	1.0817	6.06652e-08	0.0554135	-4.17362	down
Lmmp004965	β1-Solanine	Alkaloids	Steroid alkaloids	C39H63NO10	706.45	706.45	705.4452	[M+H]+	3	142287-76-1	-	54919293.48	55717926.07	57165600.14	57286507.14	61973190.39	55827485.27	3381513.653	3223124.524	3268296.448	3374160.076	3594003.625	3545392.682	27217894.61	25140450.2	32691628.98	-	1.08242	4.57309e-08	0.0594549	-4.07206	down
Zahp012577	Octadecadienamide	Alkaloids	Alkaloids	C18H33NO	280.26	81.07	279.2562	[M+H]+	1	-	-	1051738.113	1097243.451	1016462.717	1009554.334	1094781.248	1025872.813	178987.9295	159520.5455	154981.8795	160947.172	190817.6825	171315.727	666399.035	661648.2135	705341.323	-	1.08109	1.90053e-09	0.161472	-2.63065	down
Hahp000801	alanine betaine	Alkaloids	Alkaloids	C5H11NO2	118.08	72.08	117.079	[M+H]+	3	-	-	24611588.46	17130531.84	15385581.04	13949496.3	14630314.2	14110492.95	2115412.369	1873338.534	2158945.539	1925617.555	1878207.954	1835589.051	21810075.73	20699221.19	19680728.86	-	1.07267	0.00030857	0.118086	-3.08209	down
pmp001029	Kuroyurinidine	Alkaloids	Steroid alkaloids	C27H43NO4	446.33	428.32	445.3192	[M+H]+	2	-	-	31397349.42	30942711.2	36741584.81	35323080.67	41983343.86	36836297.81	20590727.26	17041219.37	15978878.62	15157760.84	18954129.84	17542735.25	20236486.72	18702543.56	21817954.76	-	1.04351	2.04803e-05	0.493684	-1.01834	down
Lcfp036464	Indoline	Alkaloids	Plumerane	C8H9N	120.08	103.05	119.0735	[M+H]+	2	496-15-1	-	1318104.922	1143299.77	1103366.042	1072228.174	1346369.875	1095855.937	127978.0435	105584.6365	123466.133	116049.797	122185.6635	130234.393	759722.744	746942.5445	692454.764	-	1.08053	3.67785e-06	0.102483	-3.28655	down
Lmap001823	Dhurrin	Alkaloids	Alkaloids	C14H17NO7	312.11	132.04	311.1005	[M+H]+	3	499-20-7	C05143	1101607.686	1151179.242	1237076.155	1105692.193	1310418.026	1265182.928	44707.07	56771.8775	54687.863	60426.7515	71280.9155	59324.1855	682761.9855	915672.842	863509.593	ko00460,ko01100,ko01110	1.07999	4.84786e-07	0.048416	-4.36837	down
pmp000147	Pingbeimine C	Alkaloids	Steroid alkaloids	C27H43NO6	478.32	460.31	477.309	[M+H]+	3	128585-96-6	-	250217.366	217368.8565	306815.022	220495.0645	286863.4825	231751.294	38819.108	47121.8105	29887.618	22142.286	35831.4815	28828.351	159867.8395	149036.636	158966.1125	-	1.06607	1.4591e-05	0.133881	-2.90097	down
Wahp006114	Tri-p-coumaroyl Spermidine	Alkaloids	Phenolamine	C34H37N3O6	584.28	438.24	583.2677	[M+H]+	1	-	-	480480.6755	492559.094	469957.929	528912.7285	575017.3135	659618.62	90458.8205	85522.265	114469.954	89573.475	95481.7775	81162.907	220203.7225	189140.3105	263944.57	-	1.07464	1.75324e-05	0.173604	-2.52613	down
MWS1860	Pyrrolidin	Alkaloids	Pyrrole alkaloids	C4H9N	72.08	55.05	71.0735	[M+H]+	3	123-75-1	-	1463100.13	908839.2655	842116.781	714935.9735	706003.394	624807.2525	126821.61	128957.5465	132020.1195	115737.9055	123533.052	114686.3865	1321359.987	1427329.696	1209063.873	-	1.06016	0.00177516	0.141024	-2.82599	down
pmb0492	N',N'',N'''-p-Coumaroyl-cinnamoyl-caffeoyl spermidine	Alkaloids	Phenolamine	C34H37N3O6	584.28	325	583.2682	[M+H]+	3	-	-	98834.2495	95715.845	102705.2165	100343.0395	115564.0815	116424.068	18424.1685	24568.3845	19223.5895	22569.1435	25381.241	18393.3935	40528.989	50213.2215	68189.437	-	1.07353	4.00918e-07	0.204197	-2.29196	down
pme2244	3-Indolepropionic acid	Alkaloids	Plumerane	C11H11NO2	190.09	118.07	189.079	[M+H]+	3	830-96-6	C22236	132290.9155	112303.877	150592.804	155040.279	126582.0115	131932.555	25569.186	23400.862	26567.51	24655.3455	20860.0925	27526.525	74792.714	66664.095	80002.7245	-	1.0747	9.23393e-06	0.183717	-2.44445	down
Ladp002110	4-hydroxy-2-oxo-1,2-dihydroquinoline-3-carboxylic acid*	Alkaloids	Quinoline alkaloids	C10H7NO4	206.04	160.04	205.0375	[M+H]+	1	73776-24-6	-	2325954.888	2235670.021	2340312.604	2266593.644	2250891.025	2187351.569	415115.8435	351441.128	389588.4575	378718.45	413158.8055	377086.44	1496888.515	1383261.476	1528065.682	-	1.08174	4.89997e-11	0.170879	-2.54895	down
Zblp004317	3-(2-oxopropyl)-3-hydroxyindolin-2-one	Alkaloids	Plumerane	C11H11NO3	206.08	120.09	205.0739	[M+H]+	2	-	-	865370.478	754159.301	707746.028	628044.1715	694538.3375	546490.459	91765.1315	75919.346	92708.7685	81025.0575	109189.438	87932.233	609893.8585	671230.885	692372.375	-	1.07476	3.22035e-05	0.128335	-2.96201	down
pmb0782	Piperidine	Alkaloids	Piperidine alkaloids	C5H11N	86.1	69.07	85.0891	[M+H]+	3	110-89-4	C01746	10716437.1	10135948.61	8662946.72	6804056.611	7950481.515	7202172.188	312167.899	299925.4855	333749.0875	306614.578	333414.2095	328497.497	10178694.07	10998726.97	9388837.323	ko00960	1.07968	5.12309e-05	0.0371924	-4.74885	down
Hmtp000776	4,5,6-Trihydroxy-2-cyclohexen-1-ylideneacetonitrile	Alkaloids	Alkaloids	C8H9NO3	168.07	105.03	167.0582	[M+H]+	3	-	-	2925308.276	2680401.332	2636621.24	2481473.004	2731592.767	2311114.311	371182.915	387837.996	392560.534	339801.8055	384095.062	364332.135	2182975.1	1996959.37	2002026.869	-	1.08095	1.32379e-06	0.142061	-2.81541	down
pme1841	Cadaverine	Alkaloids	Alkaloids	C5H14N2	103.12	86.1	102.1157	[M+H]+	3	462-94-2	C01672	137975.218	105401.5005	109277.7695	113785.587	117994.687	105750.7195	13669.3625	10941.1025	12667.4705	9448.4945	16310.459	10865.5965	93502.3635	96090.1785	81480.3675	ko00310,ko00470,ko00480,ko00960,ko01100,ko01110	1.07584	2.71894e-06	0.107076	-3.22329	down
mws0103	Indole-3-carboxaldehyde	Alkaloids	Plumerane	C9H7NO	146.06	91.05	145.0528	[M+H]+	3	487-89-8	C08493	180198.6625	187320.7685	158713.8595	167922.853	201075.2615	169528.9365	26267.359	27852.863	15547.243	26169.567	22180.0335	19149.719	118101.5875	103826.369	96399.5465	-	1.07079	3.92281e-07	0.128824	-2.95653	down
mws1375	Nicotianamine	Alkaloids	Alkaloids	C12H21N3O6	304.15	185.09	303.143	[M+H]+	3	34441-14-0	C05324	413399.1065	498816.414	458191.639	475549.7065	504129.253	437982.715	93050.7655	109178.132	103057.21	90006.278	116688.6115	77485.4055	280863.06	233410.891	253731.0575	ko00270,ko00999,ko01100,ko01110	1.07366	1.31998e-07	0.211425	-2.24178	down
MWStz495	N-Caffeoylputrescine	Alkaloids	Phenolamine	C13H18N2O3	251.14	163.05	250.1317	[M+H]+	2	29554-26-5	C03002	5543014.41	6048269.601	5226936.647	4531176.226	5551801.873	4421808.148	307056.5705	207111.5105	235926.9425	259825.3845	404793.9765	270987.4765	2659161.757	3114556.49	2800727.969	-	1.07621	6.11323e-06	0.0538167	-4.2158	down
pmb1096	Indole	Alkaloids	Plumerane	C8H7N	118.07	91.05	117.0578	[M+H]+	1	120-72-9	C00463	1448553.057	1362908.938	1556601.693	1459404.243	1246334.667	1421152.515	121926.2075	138007.5635	123266.0865	131056.135	144388.7475	117286.1335	943740.914	963693.191	1054755.812	ko00380,ko00400,ko00402,ko00999,ko01100,ko01110	1.08068	6.12671e-07	0.0913402	-3.45261	down
pmb0818	Methoxyindoleacetic acid	Alkaloids	Plumerane	C11H11NO3	206.08	145.05	205.0739	[M+H]+	3	3471-31-6	C05660	8185860.04	8121751.695	8219094.567	7869989.635	7755219.592	7403961.303	1211277.223	1127684.107	1149672.977	1275894.199	1213657.838	1089824.187	5026332.739	4770853.286	5024561.985	ko00380	1.08134	1.52703e-08	0.148625	-2.75025	down
Lmfp004629	Dehydrocommersonine	Alkaloids	Steroid alkaloids	C51H83NO21	1046.55	1046.55	1045.5458	[M+H]+	3	65428-74-2	-	2706787.251	2745984.369	2452612.031	2463349.452	3128310.181	3015202.93	56582.7595	59913.7225	53931.636	60770.7105	60503.4375	52175.3825	988065.486	819802.497	985600.5985	-	1.08212	2.45278e-06	0.0208256	-5.5855	down
Wahlp01379	3-Methoxytyramine	Alkaloids	Phenolamine	C9H13NO2	168.1	91.05	167.0946	[M+H]+	3	554-52-9	C05587	360391.806	390832.6695	335403.5545	335526.8255	367795.118	293726.9595	90945.083	90026.2	85434.256	67687.4465	87146.1385	92001.597	268200.5	262456.772	262837.3235	ko00350,ko00965,ko01100	1.07302	2.55754e-06	0.246315	-2.02142	down
pme1011	Benzamidine	Alkaloids	Alkaloids	C7H8N2	121.076	104.0492	120.0687	[M+H]+	3	618-39-3	C01784	14206178.41	11269380.11	10189611.94	9964859.82	11264237.49	9269837.936	1500830.982	1413202.001	1566636.342	1506128.665	1633406.736	1537160.036	10727482.7	10651528.46	9939176.126	-	1.07728	4.09473e-05	0.138404	-2.85304	down
pmp001287	N-Benzylmethylene isomethylamine	Alkaloids	Alkaloids	C8H9N	120.08	103.05	119.0735	[M+H]+	1	-	-	1273890.496	1233418.454	1174051.496	1148522.794	1245649.704	1081926.46	138968.377	118842.2165	159395.4655	125534.54	141273.029	165216.1725	791677.309	743654.084	664821.4195	-	1.07882	8.27317e-08	0.11865	-3.07522	down
MWStz070	N-(2-Hydroxy-4-methoxyphenyl)acetamide	Alkaloids	Alkaloids	C9H11NO3	182.08	91.05	181.0739	[M+H]+	1	58469-06-0	-	33885639.28	34425054.7	33878585.24	31114612.77	35171981.68	34578088.5	14703631.28	13674677.5	14874106.93	15546194.44	15721971.04	14292484.31	29898252.19	30762570.73	30645737.23	-	1.07728	4.03464e-09	0.437387	-1.19302	down
Zmkp000654	Vicine	Alkaloids	Alkaloids	C10H16O7N4	305.11	143.06	304.1019	[M+H]+	3	152-93-2	C08437	358388.405	433019.1345	461719.4255	357348.1765	331159.495	355065.005	121293.439	78888.051	95408.355	106006.4525	91907.7205	90317.564	282666.4475	221811.643	280890.7495	-	1.06397	1.67652e-05	0.2542	-1.97596	down
WaXYp02013	caffeoylputrescine	Alkaloids	Phenolamine	C13H18O3N2	251.14	163.04	250.1309	[M+H]+	2	-	-	8733026.169	8758969.409	8164343.745	7831334.164	10512613.17	8251330.312	747091.8145	540553.9865	647290.1095	693731.114	724268.4285	710869.9425	3937442.831	4184752.651	4131685.645	-	1.07987	4.45984e-06	0.0777738	-3.68457	down
pmb0069	Benzamide	Alkaloids	Alkaloids	C7H7NO	122.06	105.03	121.0528	[M+H]+	3	55-21-0	C09815	517714.864	376994.2085	344272.035	329468.841	380757.6575	333085.933	65107.2365	55875.3555	62075.325	71609.2295	75511.2935	63258.971	328059.8805	344973.507	301409.5815	-	1.07139	0.000102496	0.172387	-2.53628	down
Wasyqp2134	2-(2-hydroxy-1H-indol-3-yl)-2-oxoacetic acid*	Alkaloids	Plumerane	C10H7NO4	206.04	160.04	205.0375	[M+H]+	1	14370-71-9	-	6552648.024	6175351.917	5271008.035	5535562.826	7133687.517	5237313.032	271386.4725	251950.7865	232534.0295	260592.7605	248850.2235	245489.892	3324784.219	3499397.756	3761705.378	-	1.08132	8.95739e-06	0.0420772	-4.57082	down
pmp000132	Pingbeinone	Alkaloids	Steroid alkaloids	C26H41NO3	416.32	398.3	415.3086	[M+H]+	3	125292-91-3	-	5019376.101	5435238.093	5351378.403	5685541.053	5711937.673	6061842.27	318680.2765	376138.993	415730.962	321832.641	379186.984	359253.133	3203669.156	3064316.686	3603420.586	-	1.08114	2.67722e-07	0.0652579	-3.9377	down
Wbjp001169	o-Carboxy-5-hydroxytryptamine	Alkaloids	Alkaloids	C11H12N2O3	221.09	130.06	220.0848	[M+H]+	1	-	-	11583233.76	9233592.847	8335068.543	8680418.952	13465552.34	10061373.35	534736.1295	423315.9875	531517.88	478853.2675	542252.039	470452.57	5522873.848	5818601.218	5511557.526	-	1.07955	6.69634e-05	0.0485848	-4.36335	down
Waptp01054	4-(2-aminoethenyl)phenol*	Alkaloids	Alkaloids	C8H9NO	136.07	91.05	135.0684	[M+H]+	1	-	-	6139326.868	5720411.719	4989498.914	4262021.959	5379341.069	4890766.236	1295280.667	1203168.483	1230759.199	1250728.306	1451727.15	1180539.481	5487957.779	6164207.75	5625031.766	-	1.07375	2.0628e-05	0.242571	-2.04352	down
Lcsp001671	2-oxindole-3-acetic acid	Alkaloids	Plumerane	C10H9NO3	192.06	146.06	191.0582	[M+H]+	3	2971-31-5	C22202	367670.932	312860.4725	277953.2555	321538.1885	369593.5885	307396.5125	186437.5615	171472.6795	142105.446	145002.0785	164535.4225	139398.6995	194767.9075	228812.9195	206608.7975	ko00380	1.04356	1.15058e-05	0.484898	-1.04425	down
Hmcp000405	Dihydroisopelletierine	Alkaloids	Piperidine alkaloids	C8H17NO	144.14	84.08	143.131	[M+H]+	3	-	-	3922809.615	3638404	3547225.671	3059477.561	3816173.799	3155961.7	310821.0395	298700.5955	278235.287	224211.1085	270240.4895	247722.1705	2228444.538	2123047.83	2301536.976	-	1.08032	2.61293e-06	0.0771015	-3.6971	down
Wcjp002598	8-hydroxyquinoline	Alkaloids	Quinoline alkaloids	C9H7NO	146.06	91.05	145.0528	[M+H]+	1	148-24-3	C19434	2583877.208	2327079.3	2135195.451	1901651.885	2125195.511	1878782.757	165650.64	180079.835	193852.627	164240.236	166241.045	176817.3145	1613254.914	1458552.58	1507122.984	-	1.08	8.87619e-06	0.0808292	-3.62898	down
Smcp000882	N-benzoyl-2-aminoethyl-β-D-glucopyranoside	Alkaloids	Alkaloids	C15H21NO7	328.13	310.12	327.1318	[M+H]+	1	-	-	167450.9765	159673.489	151126.5115	139925.75	173762.5475	146877.3085	19412.421	20402.1805	21937.7245	18237.5175	21876.705	25605.856	123298.9065	81875.719	101666.5505	-	1.07844	8.09381e-07	0.13578	-2.88066	down
pmb1754	O-Phosphocholine	Alkaloids	Alkaloids	C5H15NO4P+	184.07	125	184.0733	[M]+	3	107-73-3	C00588	1850472.231	1478721.606	1417100.369	1562841.805	1388044.587	1360478.96	737574.9205	665933.8655	623164.897	618052.2305	603268.469	655877.739	1524686.051	1018310.004	1119998.535	ko00564,ko01100	1.05979	4.26965e-05	0.431002	-1.21423	down
MWS0811	L-Pipecolic Acid	Alkaloids	Piperidine alkaloids	C6H11NO2	130.09	84.08	129.079	[M+H]+	1	3105-95-1	C00408	69689064.2	59323074.68	55372909.01	49541350.14	60578780.55	55530252.35	22993096.06	25280839.79	23479715.52	24141348.1	26531794.55	21581640.46	55193367.45	58490532.96	55747978.08	ko00310,ko00960,ko01100,ko01110	1.0636	3.01532e-05	0.411411	-1.28135	down
Lchp000340	Terminaline	Alkaloids	Steroid alkaloids	C23H41NO2	364.32	305.25	363.3137	[M+H]+	3	15112-49-9	C10825	88524.1675	90017.7825	82300.1595	83902.0335	81118.191	81067.1115	9925.263	9109.1055	8211.5145	6624.6435	7553.868	7289.8935	39641.9285	40987.7265	44726.1855	-	1.07936	7.24724e-09	0.0960968	-3.37937	down
Lmmp002080	N-(4-Aminobutyl)benzamide	Alkaloids	Alkaloids	C11H16N2O	193.13	105.03	192.1263	[M+H]+	3	5692-23-9	-	799049.6745	632866.2535	690587.245	648954.3635	652033.208	548108.6365	31502.243	30773.52	57577.0115	41098.0065	44091.8175	38039.093	554395.413	561335.0475	575010.7625	-	1.07485	6.79868e-06	0.061205	-4.03021	down
Safp010408	Difenoconazole	Alkaloids	Alkaloids	C19H17Cl2N3O3	406.07	251	405.0647	[M+H]+	1	119446-68-3	C18459	9761466.016	9661020.11	9510872.845	9785514.161	10881493.69	9699997.099	1124787.342	1110632.96	1136484.892	959498.584	1089655.917	1113400.249	4947837.498	4828238.147	5428555.659	-	1.08213	8.45028e-08	0.110193	-3.1819	down
Zbkp004942	Dodecanamide	Alkaloids	Alkaloids	C12H25NO	200.2	88.07	199.1936	[M+H]+	1	-	C13831	52715.182	50568.82	49670.9355	46960.2275	53982.13	53597.8615	16802.1955	16488.6575	17344.5355	16836.6115	20408.2745	12371.518	38210.3385	41429.0425	40995.573	-	1.06483	6.45012e-10	0.326027	-1.61694	down
Lcfp031787	2-methylisonicotinic acid	Alkaloids	Pyridine alkaloids	C7H7NO2	138.05	77.04	137.0477	[M+H]+	1	4021-11-8	-	1544708.348	1270898.722	1035320.922	986791.6935	899873.6315	860156.798	91682.908	62967.0695	83216.305	91786.5615	115533.268	88861.749	1225515.162	1260655.123	1213558.892	-	1.06992	0.00021399	0.0809439	-3.62693	down
Zasp102439	m-Aminophenylacetylene	Alkaloids	Alkaloids	C8H7N	118.06	91.05	117.0578	[M+H]+	1	54060-30-9	-	1142082.389	1026608.819	886913.979	874989.8455	799772.251	754536.559	99987.577	89717.847	96857.173	92747.96	87015.0585	88011.598	771539.314	779916.4675	778239.6105	-	1.07765	3.45763e-05	0.101066	-3.30663	down
Wahp005790	Di-p-coumaroylcaffeoyl Spermidine	Alkaloids	Phenolamine	C34H37N3O7	600.2721	454.236	599.2626	[M+H]+	3	-	-	113573.1035	105737.5345	119603.702	128631.038	163119.7265	137721.3195	20416.6625	15257.667	22450.3755	26041.2065	21566.2945	20134.0025	52143.612	48796.8905	64784.3675	-	1.0685	3.76877e-05	0.163806	-2.60994	down
Wahp005277	Tricaffeoyl Spermidine	Alkaloids	Phenolamine	C34H37N3O9	632.2646	470.2321	631.253	[M+H]+	3	-	C18070	83788.5225	86905.625	100933.919	106947.1855	114519.5765	84726.459	17583.474	13145.982	16506.173	21850.554	16270.1875	18708.827	43531.507	51609.6895	79658.2	ko00940,ko01110	1.06829	1.36671e-05	0.180099	-2.47314	down
Lmmp004821	Demissidine	Alkaloids	Steroid alkaloids	C27H45NO	400.36	400.36	399.3501	[M+H]+	2	474-08-8	-	198135974.3	216407703.4	114469386.5	228666298.6	102278643.3	102169449.2	41504202.49	39916344.22	43276524.68	38971715.27	43529370.75	37607433.16	152390712.7	150151863	173141114.5	-	1.0061	0.00458053	0.254442	-1.97459	down
mws0983	N-Oleoylethanolamine	Alkaloids	Alkaloids	C20H39NO2	326.31	62.06	325.2981	[M+H]+	3	111-58-0	C20792	149150.6665	116579.673	86378.6505	86833.0885	108883.397	117145.028	6806.3625	7244.3755	7342.4855	7604.772	6138.9875	6753.617	92923.6445	91371.4955	79490.16	-	1.07683	0.000111959	0.0629962	-3.98859	down
Zblp001009	3-pyridine-methanol-O-β-D-glucopyranosyl	Alkaloids	Pyridine alkaloids	C12H17NO6	272.11	110.06	271.1056	[M+H]+	1	-	-	6119494.17	3780303.226	5807649.3	5611030.791	4225697.788	5374876.858	227123.1445	203883.6855	221548.8815	212216.019	204823.1905	187821.1445	3328846.044	2981632.934	3153065.493	-	1.07913	4.86448e-05	0.040668	-4.61996	down
MWStz282	3-Hydroxy-3-acetonyloxindole*	Alkaloids	Plumerane	C11H11NO3	206.0813	118.0654	205.0739	[M+H]+	2	33417-17-3	-	441657.4665	458727.9125	468479.3935	488985.3985	488797.26	502631.055	101559.6625	81337.3065	82608.401	100628.007	114648.228	92067.5555	283489.7085	286147.8485	339090.6395	-	1.07626	5.45918e-10	0.201051	-2.31437	down
MWS0687	1-Methyl-6-Oxo-1,6-Dihydropyridine-3-Carboxamide	Alkaloids	Pyridine alkaloids	C7H8N2O2	153.07	108.04	152.0586	[M+H]+	3	701-44-0	C05842	69683.456	45473.411	64352.2135	60217.7865	56732.7915	49154.3035	19015.815	13286.3795	8951.8545	12612.549	12610.685	11422.0595	43062.4675	47088.304	49111.47	ko00760,ko01100	1.05134	2.10417e-05	0.225394	-2.14948	down
MWSmce709	Isoquinoline	Alkaloids	Isoquinoline alkaloids	C9H7N	130.06	103.05	129.0578	[M+H]+	2	119-65-3	C06323	134733.163	114583.269	120110.871	115245.8005	104119.5065	92230.542	53111.264	45028.0075	39943.3225	45383.909	37153.541	41998.3115	151349.033	152493.892	88369.243	-	1.05161	1.99151e-05	0.385623	-1.37474	down
pmp001020	Korseveridine*	Alkaloids	Steroid alkaloids	C27H43NO2	414.34	414.34	413.3294	[M+H]+	3	20072-14-4	-	39874685.48	39502513.05	46697605.93	51278101.98	48058930.02	52259930.79	3170843.124	3170843.124	3170843.124	3170843.124	3170843.124	3170843.124	22289242.25	15854215.62	31189471.81	-	1.08099	7.04598e-06	0.0685164	-3.86741	down
pmb0490	p-Coumaroylputrescine	Alkaloids	Phenolamine	C13H18N2O2	235.14	147.04	234.1368	[M+H]+	2	34136-53-3	C18326	15224233.64	12844499.03	15205073.76	12502398.71	15190140.55	12403441.74	139438.496	120653.8095	91318.7605	121097.351	155801.143	89503.7335	7405427.468	6284726.745	7662506.653	ko00330,ko01100	1.08096	2.65836e-06	0.00860999	-6.85977	down
Zajp000573	N-(4-oxopentyl)-acetamide*	Alkaloids	Alkaloids	C7H13NO2	144.1	84.08	143.0946	[M+H]+	3	-	-	3186566.673	3133937.516	2986867.985	2988719.359	3203981.668	2892049.248	1391842.078	1328814.532	1025250.175	1454031.64	1150117.327	1059641.13	2535230.913	2230978.945	2510748.569	-	1.05815	8.32895e-09	0.402873	-1.3116	down
Rfmb320	1-Methylpiperidine-2-carboxylic acid*	Alkaloids	Piperidine alkaloids	C7H13NO2	144.1019	84.0813	143.0946	[M+H]+	3	7730-87-2	-	3186566.673	3133937.516	2986867.985	2988719.359	3203981.668	2892049.248	1391842.078	1328814.532	1025250.175	1454031.64	1150117.327	1059641.13	2535230.913	2230978.945	2510748.569	-	1.05815	8.32895e-09	0.402873	-1.3116	down
Lmcp000611	2-Amino-4,5-dihydro-1H-imidazole-4-acetic acid	Alkaloids	Alkaloids	C5H9N3O2	144.08	84.06	143.0695	[M+H]+	3	69098-41-5	-	3186566.673	3133937.516	2986867.985	2988719.359	3203981.668	2892049.248	1391842.078	1328814.532	1025250.175	1454031.64	1150117.327	1059641.13	2535230.913	2230978.945	2510748.569	-	1.05815	8.32895e-09	0.402873	-1.3116	down
Qmgp102107	Jervine	Alkaloids	Steroid alkaloids	C27H39NO3	426.3	408.29	425.293	[M+H]+	2	-	-	261847.8375	257638.1135	250991.406	281118.301	331288.583	285808.8945	110734.067	51984.2955	35937.4005	41130.585	82752.3325	56040.606	175726.8265	124178.4885	127220.929	-	1.02159	1.51603e-07	0.226872	-2.14005	down
pmb0819	3-Indoleacetonitrile	Alkaloids	Plumerane	C10H8N2	157.08	130.07	156.0687	[M+H]+	3	771-51-7	C02938	57699.5775	30993.1355	43159.3355	33438.2365	44516.0525	48140.1865	12142.2745	9383.6955	10737.965	9472.035	11669.453	7459.2605	42115.662	34643.273	23403.756	ko00380,ko01100	1.05059	0.000352288	0.235959	-2.08339	down
pmp001018	Puqiedinone*	Alkaloids	Steroid alkaloids	C27H43NO2	414.34	414.34	413.3294	[M+H]+	3	96997-98-7	-	44856769.77	40553537.6	39565712.05	45421727.3	45805063.79	49466016.6	3486632.38	3486632.38	3486632.38	3486632.38	3486632.38	3486632.38	17433161.9	18248363.63	24009931.69	-	1.08189	1.23337e-06	0.0787439	-3.66669	down
pma0101	Caffeoylagmatine	Alkaloids	Phenolamine	C14H20N4O3	293.16	163.04	292.1535	[M+H]+	3	-	-	601101.9735	554819.5665	562941.7695	461015.55	572072.3755	469692.6615	36905.3298	36905.3298	36905.3298	36905.3298	36905.3298	36905.3298	274306.5595	184526.649	241553.192	-	1.0814	4.29236e-06	0.0687326	-3.86286	down
pme2433	Diethanolamine	Alkaloids	Alkaloids	C4H11NO2	106.09	88.08	105.079	[M+H]+	3	111-42-2	C06772	291204.907	195616.711	217334.807	178632.482	202429.419	241679.6225	40628.245	30916.4785	50486.963	47903.9825	54446.576	41736.063	216483.2775	185866.116	248076.778	ko00564	1.05941	8.21248e-05	0.200557	-2.31792	down
Wasyqp1765	Styrylamine	Alkaloids	Alkaloids	C8H9N	120.08	77.04	119.0735	[M+H]+	1	83148-11-2	-	50543.8565	44127.841	47233.478	31173.8765	44028.808	35896.929	4085.76	4733.12	4903.84	3754.24	2181.28	7488.8	24940.7215	24097.047	25036.2615	-	1.04918	2.91044e-05	0.107299	-3.2203	down
Lmmp001410	Dihydrocaffeoylputrescine	Alkaloids	Phenolamine	C13H20N2O3	253.15	165.05	252.1474	[M+H]+	1	-	-	1148568.673	1125320.488	1183007.383	952652.2915	1071124.96	985807.311	18239.87	16715.59	7895.222	19465.7155	4482.08	21174.34	369645.3355	341992.9185	360455.2585	-	1.06323	9.40626e-07	0.0136044	-6.19978	down
Wayp004564	4-hydroxy-4-(3-pyridyl)-butanoic acid	Alkaloids	Pyridine alkaloids	C9H11NO3	182.08	136.08	181.0739	[M+H]+	2	15569-97-8	C19579	279102.0775	234662.4995	270529.317	253115.681	358019.7985	272639.6715	31669.9049	31669.9049	31669.9049	31669.9049	31669.9049	31669.9049	158349.5245	165702.011	160646.889	-	1.07985	3.08365e-05	0.113916	-3.13396	down
MWSmce016	Nicotinic Acid Methyl Ester(Methyl Nicotinate)	Alkaloids	Pyridine alkaloids	C7H7NO2	138.05	78.03	137.0477	[M+H]+	3	93-60-7	-	365141.776	299802.6255	212176.752	228629.17	181167.687	189751.8605	10139.36	9236.485	13662.196	12434.234	8120.1385	4259.177	199263.1525	243957.404	222547.7695	-	1.06209	0.000472209	0.0391771	-4.67385	down
pma0633	N-p-Coumaroylspermine	Alkaloids	Phenolamine	C19H32N4O2	349.2598	203.2231	348.2525	[M+H]+	3	130210-35-4	-	121878.269	134951.0755	146260.57	127105.7065	108715.699	121020.072	21402.1045	29191.1095	30836.555	15787.418	15192.921	21760.8585	60688.7775	63142.129	66370.706	-	1.05519	2.45766e-07	0.176557	-2.5018	down
MWSmce521	Dobutamine	Alkaloids	Alkaloids	C18H23NO3	302.17	137.06	301.1678	[M+H]+	3	34368-04-2	C06967	324901.0105	341951.1165	300855.311	357734.6995	316698.385	303944.234	4039.959	5632.031	9151.248	11173.729	5931.1545	3529.3345	176337.287	182074.72	161820.6775	-	1.07035	2.39664e-07	0.0202753	-5.62413	down
Lmfp006712	Soladulcidine	Alkaloids	Steroid alkaloids	C27H45NO2	416.35	416.35	415.345	[M+H]+	3	511-98-8	-	16868004.93	18891090.19	16751586.55	17567730	17447224.59	16069596.49	1468762.4926	1468762.4926	1468762.4926	1468762.4926	1468762.4926	1468762.4926	7636136.094	7343812.463	9862340.189	-	1.08204	1.78305e-07	0.0850674	-3.55525	down
pmp000446	22-O-Demethyl-22-O-glucosyl isocorynoxeine	Alkaloids	Plumerane	C27H34N2O9	531.23	369.18	530.2264	[M+H]+	3	-	-	71881.1205	60193.051	59562.366	41314.857	99823.6025	69988.1095	3293.3998	3293.3998	3293.3998	3293.3998	3293.3998	3293.3998	18172.469	23351.828	16466.999	-	1.07572	0.000469848	0.0490621	-4.34925	down
MWStz503	α-Chaconine	Alkaloids	Steroid alkaloids	C45H73NO14	852.51	852.53	851.5031	[M+H]+	2	20562-03-2	C10796	503511.4855	549086.9355	502074.151	527578.175	555378.9715	538777.2325	37042.6806	37042.6806	37042.6806	37042.6806	37042.6806	37042.6806	247579.577	185213.403	280158.196	-	1.08247	4.44179e-08	0.0699709	-3.8371	down
MWS2076	2-Aminophenol	Alkaloids	Alkaloids	C6H7NO	110.06	65.04	109.0528	[M+H]+	3	95-55-6	C01987	599782.3485	425113.1645	384982.535	420052.5785	491686.214	424340.3475	62670.6853	62670.6853	62670.6853	62670.6853	62670.6853	62670.6853	313353.4265	364963.627	332492.979	ko00380,ko01100	1.07739	5.94035e-05	0.136937	-2.86841	down
Wagp002617	D-Glucosyl Indole-3-Carboxylate	Alkaloids	Plumerane	C15H17NO7	324.1066	162.055	323.1005	[M+H]+	3	-	-	265726.5795	242741.7985	258806.218	236720.317	289458.795	256074.3495	7280.8055	2452.9545	9814.8785	6139.0045	8190.1395	8607.1935	161901.7465	142876.0095	150083.077	-	1.06639	3.26481e-07	0.027418	-5.18873	down
Lmfp004948	δ-Tomatine	Alkaloids	Steroid alkaloids	C33H55NO7	578.41	255.21	577.3979	[M+H]+	2	99304-79-7	-	62660.09	61609.8675	89279.152	99248.306	97267.956	95262.435	7637.796700000001	7637.796700000001	7637.796700000001	7637.796700000001	7637.796700000001	7637.796700000001	46614.8795	38188.9835	45876.5095	-	1.07542	0.00012018	0.0906872	-3.46296	down
MWSmce460	2-Piperidone	Alkaloids	Piperidine alkaloids	C5H9NO	100.08	56.05	99.0684	[M+H]+	3	675-20-7	-	144329.8705	121472.876	108654.8695	77558.6715	105861.7255	108313.721	15511.7343	15511.7343	15511.7343	15511.7343	15511.7343	15511.7343	89435.3295	80447.8415	81368.847	-	1.07334	0.000121886	0.139705	-2.83954	down
pmc0682	4-Aminoindole	Alkaloids	Plumerane	C8H8N2	133.08	116.05	132.0687	[M+H]+	3	5192-23-4	-	28995.078	25286.989	15970.565	20245.9695	12722.7875	17649.33	2544.5575	2544.5575	2544.5575	2544.5575	2544.5575	2544.5575	25161.6885	16352.906	18994.2365	-	1.06142	0.000849772	0.126311	-2.98494	down
Wahp002483	N-Cis-Cinnamoylputrescine	Alkaloids	Phenolamine	C13H18N2O	219.1511	131.0546	218.1425	[M+H]+	3	-	-	146047.075	118345.6405	100255.2	93351.2335	112759.786	77127.833	13313.0468	13313.0468	13313.0468	13313.0468	13313.0468	13313.0468	98860.089	90613.3295	66565.234	-	1.07288	0.000189202	0.12329	-3.01987	down
pmp001244	Caffeoylcholine	Alkaloids	Phenolamine	C14H20NO4+	266.14	207.07	266.1387	[M]+	3	87189-10-4	-	184054.948	168730.746	165918.512	214615.7465	202750.146	184323.4825	17537.2367	17537.2367	17537.2367	17537.2367	17537.2367	17537.2367	92120.5325	87686.1835	117391.693	-	1.08116	3.75497e-06	0.0939165	-3.41248	down
pmb0489	N-Glucosyl-p-coumaroylputrescine	Alkaloids	Phenolamine	C19H28N2O7	397.2	147.04	396.1897	[M+H]+	3	-	-	770747.4335	915531.63	894789.7285	763742.423	985376.45	701263.8845	82259.8512	82259.8512	82259.8512	82259.8512	82259.8512	82259.8512	443482.934	411299.256	508421.869	-	1.08012	1.30512e-05	0.0980948	-3.34968	down
Waqkp01819	p-Coumaroyl-hydroxyagmatine	Alkaloids	Phenolamine	C14H20N4O3	293.16	147.04	292.1535	[M+H]+	3	-	-	228946.702	221270.6065	184748.85	202641.072	214529.5055	144926.5315	17837.882	21208.888	9270.287	11607.3555	21061.574	19370.77	101171.9525	88647.5505	103788.8815	-	1.06253	2.03639e-05	0.0838358	-3.57629	down
Zmbp002117	1-Methoxy-3-indolealdehyde	Alkaloids	Plumerane	C10H9NO2	176.07	133.05	175.0633	[M+H]+	3	-	-	160463.9815	101332.865	88694.185	118152.763	182456.709	99464.128	9655.324	9655.324	9655.324	9655.324	9655.324	9655.324	48276.62	52386.5685	57205.932	-	1.07227	0.000672559	0.0771845	-3.69555	down
Qmgp101923	Verdine	Alkaloids	Steroid alkaloids	C27H41NO5	460.31	424.29	459.2985	[M+H]+	2	-	-	62802.7945	52396.2845	43245.108	83105.3925	78809.446	65735.9085	6088.0494	6088.0494	6088.0494	6088.0494	6088.0494	6088.0494	57565.344	68909.5625	30440.247	-	1.07311	0.000230304	0.0946096	-3.40187	down
Qmgp102027	Rubivirine	Alkaloids	Steroid alkaloids	C27H43NO3	430.33	412.32	429.3243	[M+H]+	1	-	-	16627414.65	17291435.72	20087574.32	16437441.16	21479316.02	18991700.68	1644893.3126	1644893.3126	1644893.3126	1644893.3126	1644893.3126	1644893.3126	9288402.698	8224466.563	10623568.79	-	1.08146	5.50232e-06	0.0889814	-3.49035	down
Lmmp001673	2-Ethyl-3-methylmaleimide-N-glucoside	Alkaloids	Alkaloids	C13H19NO7	302.12	140.07	301.1162	[M+H]+	3	-	-	161879.849	168464.7985	203947.3075	155913.857	172968.9355	151296.709	19076.3055	15191.6685	22583.5245	9186.6705	15600.745	19374.044	85942.2395	75359.8755	80735.165	-	1.06643	2.48331e-06	0.099572	-3.32812	down
Lmmp003443	Dicaffeoylspermine	Alkaloids	Phenolamine	C28H38N4O6	527.2864	163.0367	526.2791	[M+H]+	3	-	-	40457.985	63529.9725	56894.3715	44341.3045	53063.324	62134.7635	5137.8302	5137.8302	5137.8302	5137.8302	5137.8302	5137.8302	27136.8685	25689.151	26093.633	-	1.0771	5.61021e-05	0.0962075	-3.37771	down
Wagp001908	N-Feruloylputrescine N-glucoside	Alkaloids	Phenolamine	C20H30N2O8	427.21	177.05	426.2002	[M+H]+	3	-	-	74790.04	45173.6505	28567.2375	58041.24	35607.873	71683.603	4188.64	11161.3015	6384.3185	6821.44	8319.042	3906.72	23696.6945	13418.325	23281.1755	-	1.02084	0.0018714	0.129934	-2.94415	down
Ladp002935	3-quinolinecarboxylic acid*	Alkaloids	Quinoline alkaloids	C10H7NO3	190.05	144.04	189.0426	[M+H]+	1	-	-	5527846.776	4806195.129	4323295.375	3742612.499	4195102.146	3099895.848	538801.1976	538801.1976	538801.1976	538801.1976	538801.1976	538801.1976	2827091.546	3129037.71	2694005.988	-	1.07412	0.000111816	0.125815	-2.99063	down
MWSmce625	2,3,5,6-Tetramethylpyrazine; Ligustrazine	Alkaloids	Alkaloids	C8H12N2	137.11	55.05	136.1	[M+H]+	3	1124-11-4	-	313930.3785	303576.3925	284255.642	251661.4615	318502.093	267501.052	33543.031800000004	33543.031800000004	33543.031800000004	33543.031800000004	33543.031800000004	33543.031800000004	228081.431	224980.053	167715.159	-	1.08133	2.61236e-06	0.115704	-3.11149	down
Lmgp002501	Dhurrin 6'-glucoside	Alkaloids	Alkaloids	C20H27NO12	474.16	312.11	473.1533	[M+H]+	3	-	-	39680.693	19576.261	68845.236	33519.3795	42991.2015	40864.69	2819.1971000000003	2819.1971000000003	2819.1971000000003	2819.1971000000003	2819.1971000000003	2819.1971000000003	30312.955	14095.9855	25061.1915	-	1.06279	0.00215429	0.0689073	-3.8592	down
Zbkp002902	2-Oxo-1,2-dihydroquinoline-4-carboxylate*	Alkaloids	Alkaloids	C10H7NO3	190.05	144.04	189.0426	[M+H]+	1	-	C16715	8399408.529	6950046.763	7351890.789	6813203.747	8333936.933	7537912.035	32338.5365	22140.959	12010.0295	25151.381	21424.4895	25706.2785	4035569.184	3967371.071	3823383.217	-	1.0796	1.21538e-06	0.00305756	-8.3534	down
Safp004674	Tomatidine galactoside	Alkaloids	Steroid alkaloids	C33H55NO7	578.4	560.39	577.3979	[M+H]+	3	-	-	190054.736	183555.7725	272756.8455	247759.1525	228922.4465	261313.053	19004.5493	19004.5493	19004.5493	19004.5493	19004.5493	19004.5493	97118.213	103200.939	95022.7465	-	1.07893	3.35974e-05	0.0823681	-3.60177	down
mws1377	2,3'-Bipyridine	Alkaloids	Pyridine alkaloids	C10H8N2	157.08	103.05	156.0687	[M+H]+	3	581-50-0	-	28446.2235	39419.94	23631.266	19005.589	19636.9965	18088.9225	3617.7845	3617.7845	3617.7845	3617.7845	3617.7845	3617.7845	40113.513	28399.7165	25414.297	-	1.0592	0.00145779	0.14644	-2.77161	down
pmb0508	p-Coumaroylagmatine	Alkaloids	Phenolamine	C14H20N4O2	277.17	147.04	276.1586	[M+H]+	3	7295-86-5	C04498	341713.634	364049.9005	361968.4265	287762.965	380524.7875	300881.487	22562.013	11744.148	5869.6665	19192.4685	13743.732	16251.1815	182234.6505	176157.0915	167924.4585	ko00999,ko01100,ko01110	1.06196	2.85834e-06	0.0438721	-4.51055	down
Hmcp001824	Ailanindole	Alkaloids	Plumerane	C12H8N2O2	213.07	167.06	212.0586	[M+H]+	3	159903-51-2	-	47784.862	53690.325	37328.678	41380.8135	48734.855	45656.414	5481.0214	5481.0214	5481.0214	5481.0214	5481.0214	5481.0214	45953.519	27405.107	44195.7875	-	1.07936	1.2452e-05	0.119771	-3.06165	down
pmp001022	Tortifoline	Alkaloids	Steroid alkaloids	C27H45NO2	416.35	416.35	415.345	[M+H]+	3	-	-	133583055.8	140829781.5	143720062.1	110797762.4	111237571.7	148510689	1229367.398	960775.3725	1340982.621	1039289.531	1103698.076	1241468.179	62444218.65	53509055.11	63805149.96	-	1.08136	6.90463e-06	0.00876856	-6.83344	down
MWS1854	4-Aminophenol	Alkaloids	Alkaloids	C6H7NO	110.06	65.04	109.0528	[M+H]+	3	123-30-8	C02372	599122.8815	390741.263	364364.2455	411009.7375	490680.9575	436258.7115	60405.8661	60405.8661	60405.8661	60405.8661	60405.8661	60405.8661	302029.3305	381281.1715	318513.5445	-	1.07608	0.000101575	0.134625	-2.89298	down
MWSmce572	Cinnamamide	Alkaloids	Alkaloids	C9H9NO	148.08	103.06	147.0684	[M+H]+	3	22031-64-7	-	17822.6855	22129.511	18562.535	11805.771	10762.903	12864.4055	2144.5875	2144.5875	2144.5875	2144.5875	2144.5875	2144.5875	13321.0035	13216.3135	10722.9375	-	1.06218	0.000735115	0.136965	-2.86812	down
MWS1840	Triethylamine	Alkaloids	Alkaloids	C6H15N	102.13	58.07	101.1204	[M+H]+	3	121-44-8	C14691	131213.134	137387.9435	105537.383	130513.784	120995.457	116086.5445	19853.4368	19853.4368	19853.4368	19853.4368	19853.4368	19853.4368	106413.123	99267.184	105961.975	-	1.07968	3.84713e-06	0.160597	-2.63848	down
Qmgp102007	Veratrobasine	Alkaloids	Steroid alkaloids	C27H41NO3	428.32	410.3	427.3086	[M+H]+	3	20226-97-5	-	205945.337	238090.609	217738.408	248747.196	322429.544	174271.046	18628.7399	18628.7399	18628.7399	18628.7399	18628.7399	18628.7399	128175.112	93143.6995	176889.986	-	1.07711	0.000134879	0.0794277	-3.65421	down
Hmgp003605	5,6-dihydrosolasonine	Alkaloids	Alkaloids	C45H75O16N	886.51	255.21	885.5086	[M+H]+	2	-	-	18264.0275	20112.827	14387.766	21599.474	29910.093	25227.1	779.5192	779.5192	779.5192	779.5192	779.5192	779.5192	9013.74	3897.596	9280.0835	-	1.07792	0.000232149	0.0361164	-4.7912	down
Wbmp001002	4-methoxybenzamide	Alkaloids	Alkaloids	C8H9NO2	152.07	107.05	151.0633	[M+H]+	3	3424-93-9	-	52430.1225	76511.081	72312.8285	49624.731	59985.0645	53415.313	14094.009	18134.2015	13257.5935	9708.975	18399.196	9917.7935	51037.3685	56259.855	56779.4685	-	1.04302	6.1325e-05	0.229252	-2.12499	down
MWSmce314	Oxindole	Alkaloids	Plumerane	C8H7NO	134.06	106.07	133.0528	[M+H]+	3	59-48-3	C12312	39434.202	52257.9995	37100.04	32017.9265	24349.3005	30237.935	4609.7633000000005	4609.7633000000005	4609.7633000000005	4609.7633000000005	4609.7633000000005	4609.7633000000005	30241.177	23048.8165	37541.607	ko00402,ko00999,ko01100,ko01110	1.06638	0.000500828	0.128407	-2.9612	down
Layp005485	N-(2-hydroxyethyl)-N-methyl-3-phenylacrylamide	Alkaloids	Alkaloids	C12H15NO2	206.1182	131.0526	205.1103	[M+H]+	3	-	-	12037.32	18877.9955	8035.3435	9905.4625	10702.3325	10372.447	1545.8285	1545.8285	1545.8285	1545.8285	1545.8285	1545.8285	12550.7435	7729.1425	10653.291	-	1.06327	0.00122563	0.132631	-2.91452	down
MWStz152	2-(Acetylamino)-3-phenyl-2-propenoic acid*	Alkaloids	Alkaloids	C11H11NO3	206.08	118.07	205.0739	[M+H]+	2	5469-45-4	-	194088.0695	193779.5655	195616.6425	229567.754	233079.8165	190144.2335	73501.119	53761.051	47272.275	42090.4765	70903.551	59703.075	92844.9415	113142.918	121786.839	-	1.05512	1.54046e-07	0.280869	-1.83203	down
Cmqp003383	Gentianamine	Alkaloids	Pyridine alkaloids	C11H11NO3	206.08	146.06	205.0739	[M+H]+	2	22952-54-1	C09961	44201.482	48244.8495	48293.9615	36793.7705	51530.6665	24059.746	4811.9492	4811.9492	4811.9492	4811.9492	4811.9492	4811.9492	40004.012	56883.194	45558.4455	-	1.06732	0.000290077	0.114061	-3.13212	down
pma3649	5-Aminolevulinic Acid	Alkaloids	Alkaloids	C5H9NO3	132.07	86.06	131.0582	[M+H]+	3	106-60-5	C00430	17580663.08	14796279.51	12586453.15	15199488.06	18296937.33	12483783.74	782807.742	737462.977	692187.5165	211107.9195	608136.8485	730611.1485	11142298.16	10881473.83	9052139.91	ko00260,ko00860,ko01100,ko01110,ko01240,ko02010	1.06196	2.45915e-05	0.0413697	-4.59528	down
Wayp003244	3-Succinoylpyridine	Alkaloids	Pyridine alkaloids	C9H9NO3	180.06	134.06	179.0582	[M+H]+	3	4192-31-8	C19569	102105.6045	77209.92	69692.04	92330.265	65909.495	46016.2565	8428.7002	8428.7002	8428.7002	8428.7002	8428.7002	8428.7002	99676.55	42143.501	66967.4775	ko00760,ko01100	1.06683	0.000428388	0.111573	-3.16393	down
MWSslk057	9-Aminoacridine	Alkaloids	Quinoline alkaloids	C13H10N2	195.09	178.07	194.0844	[M+H]+	3	90-45-9	-	15710.57	22438.2875	13402.964	17097.0445	15660.734	22009.954	1693.6257	1693.6257	1693.6257	1693.6257	1693.6257	1693.6257	8468.1285	8714.162	16912.2435	-	1.07511	0.00012645	0.0955775	-3.38719	down
MWSmce331	Azetidine-2-carboxylic acid*	Alkaloids	Alkaloids	C4H7NO2	102.0543	56.0498	101.0477	[M+H]+	3	2517-04-6	C08267	633773.3025	604843.7915	474599.489	469191.3535	588458.953	472761.55	58590.1941	58590.1941	58590.1941	58590.1941	58590.1941	58590.1941	338646.209	331493.153	292950.9705	-	1.07922	2.05476e-05	0.108379	-3.20584	down
MWSmce461	L-Azetidine-2-carboxylic acid*	Alkaloids	Alkaloids	C4H7NO2	102.05	56.05	101.0477	[M+H]+	3	2133-34-8	C08267	633773.3025	604843.7915	474599.489	469191.3535	588458.953	472761.55	58590.1941	58590.1941	58590.1941	58590.1941	58590.1941	58590.1941	338646.209	331493.153	292950.9705	-	1.07922	2.05476e-05	0.108379	-3.20584	down
pmp000145	Pingbeimine A	Alkaloids	Steroid alkaloids	C27H45NO5	464.34	446.3	463.3298	[M+H]+	3	82841-67-6	-	62157.963	59054.4655	58563.1075	51120.028	107989.2845	49972.184	8674.187699999999	8674.187699999999	8674.187699999999	8674.187699999999	8674.187699999999	8674.187699999999	56515.9875	43370.9385	53770.046	-	1.06666	0.00143967	0.133841	-2.9014	down
Lmhp003013	N-Feruloyl-Cadaverine	Alkaloids	Phenolamine	C15H22N2O3	279.17	177.05	278.163	[M+H]+	3	-	-	30707.8075	29899.292	25174.9535	42139.0245	20224.943	23938.887	4044.9885999999997	4044.9885999999997	4044.9885999999997	4044.9885999999997	4044.9885999999997	4044.9885999999997	26150.7725	21060.299	32309.583	-	1.06556	0.000528093	0.141035	-2.82588	down
Lmyp003387	2-Oxo-3,4-dihydro-1H-quinoline-3-carboxylic acid	Alkaloids	Quinoline alkaloids	C10H9NO3	192.07	146.06	191.0582	[M+H]+	3	246867-17-4	-	76075.383	98162.7015	114375.8465	101102.6105	88273.728	83952.176	6188.3011	6188.3011	6188.3011	6188.3011	6188.3011	6188.3011	36662.235	62745.216	30941.5055	-	1.07973	1.93686e-05	0.066074	-3.91977	down
pmp001245	Feruloylcholine	Alkaloids	Phenolamine	C15H22NO4+	280.15	221.08	280.1543	[M]+	3	85927-25-9	-	64873.2725	42632.286	51707.0745	64133.984	75522.818	38379.724	5689.5765	5689.5765	5689.5765	5689.5765	5689.5765	5689.5765	28447.8825	37566.232	33743.9965	-	1.07144	0.000349182	0.101223	-3.30439	down
pma0692	N1,N10-Bis(p-coumaroyl)spermidine	Alkaloids	Phenolamine	C25H31N3O4	438.24	147.04	437.2315	[M+H]+	3	114916-05-1	C21169	58262.31	70091.8215	80349.8785	55297.6855	60644.561	58104.0655	5267.971100000001	5267.971100000001	5267.971100000001	5267.971100000001	5267.971100000001	5267.971100000001	37156.9385	31723.537	26339.8555	-	1.07964	2.41234e-05	0.0825808	-3.59805	down
MA10074217	4-Hydroxyquinoline	Alkaloids	Quinoline alkaloids	C9H7NO	144.05	115.04	145.0528	[M-H]-	3	611-36-9	C06343	52620.378	44367.316	42219.7705	41260.7085	41939.2745	42418.779	5863.078	9310.3375	7722.467	7331.892	9315.977	8726.4525	33853.2665	27584.073	20346.375	-	1.07021	1.15584e-06	0.182271	-2.45584	down
mws1307	α-Solanine	Alkaloids	Steroid alkaloids	C45H73NO15	866.49	866.49	867.498	[M-H]-	3	20562-02-1	C10820	7120951.372	7333455.836	7480798.998	7227389.388	6904451.463	7214284.579	2408648.767	2302354.293	2738958.576	2265239.783	2347153.435	2259704.264	6342378.775	6691660.018	6785685.05	ko00996	1.07856	9.04798e-13	0.330906	-1.59551	down
Zmtn001624	N-Acetylisatin	Alkaloids	Plumerane	C10H7NO3	188.04	144.05	189.0426	[M-H]-	3	574-17-4	C02172	7744819.406	7304266.731	7852022.784	6916091.386	7324534.86	7139434.916	30508.1265	32058.506	33011.767	29881.175	31439.472	34988.842	4748824.886	4308280.907	3974150.834	ko00380	1.08251	5.81001e-08	0.0043334	-7.85029	down
pme1216	2-Picolinic acid	Alkaloids	Pyridine alkaloids	C6H5NO2	122.02	78.03	123.032	[M-H]-	3	98-98-6	C10164	306723.3255	334372.568	248222.3725	270021.8725	286869.7225	239124.8935	86511.7955	86689.951	97253.563	93050.6675	86006.326	66284.357	264875.5095	182179.699	121524.517	ko00380,ko01100	1.06156	1.72772e-05	0.30605	-1.70816	down
Lcsn001739	3-Hydroxy-3-methyloxindole	Alkaloids	Plumerane	C9H9NO2	162.06	92.06	163.0633	[M-H]-	3	3040-34-4	C05834	590849.8355	569379.185	571314.18	504517.16	524297.144	489347.9295	20363.0185	17731.5925	18928.44	16592.9355	19592.3775	17615.026	439182.4575	353658.05	326228.631	ko00380	1.08209	6.2985e-07	0.0341026	-4.87397	down
Wasn002329	Xanthurenic Acid 8-O-Glucoside	Alkaloids	Quinoline alkaloids	C16H17NO9	366.08	160.04	367.0903	[M-H]-	1	97451-32-6	-	49867721.57	52389657.61	53392940.57	46495955.81	59415778.26	51779676.28	5340356.031	5386231.17	5303968.264	5208399.295	5910019.351	5184162.191	34012683.63	33975132.81	33258161.36	-	1.08186	1.26194e-06	0.103188	-3.27665	down
Zmtn001464	4,8-Dihydroxyquinoline-2-carboxylic acid	Alkaloids	Quinoline alkaloids	C10H7NO4	204.03	160.04	205.0375	[M-H]-	3	59-00-7	C02470	292276.952	303198.454	310032.56	287528.887	291788.0475	278657.5715	107874.6655	111024.9755	115731.6685	107620.616	118988.3405	108697.933	220757.438	217813.236	207594.4825	ko00380	1.07996	5.50088e-09	0.379895	-1.39633	down
Wmln002759	4-(Rhamnosyloxy)phenylacetonitrile	Alkaloids	Phenolamine	C14H17NO5	278.1074	131.0379	279.1107	[M-H]-	3	122001-32-5	-	8437.186	12043.8635	14228.921	10232.325	8195.212	10290.2745	2589.7045	3493.5775	3301.9725	3522.849	3509.8285	4506.725	41939.161	28322.2895	36460.655	-	1.0273	0.000401867	0.329897	-1.59991	down
mws0943	1,4-Dihydro-1-Methyl-4-oxo-3-pyridinecarboxamide	Alkaloids	Pyridine alkaloids	C7H8N2O2	151.05	71.01	152.0586	[M-H]-	3	769-49-3	C05843	569868.6635	506672.969	502291.836	480800.0105	483728.4075	469893.763	18971.912	17898.678	18280.201	17099.733	18160.813	17539.2195	365119.8925	310389.416	309421.726	ko00760,ko01100	1.08233	4.7394e-07	0.0358252	-4.80288	down
mws0597	5-Hydroxyindole-3-acetic acid	Alkaloids	Plumerane	C10H9NO3	190.05	146.06	191.0582	[M-H]-	3	54-16-0	C05635	158176.896	119004.6665	130993.2675	129990.436	159421.4135	143166.5405	12395.728	17975.791	13917.671	8571.768	14060.89	8590.0955	79816.4005	71874.223	71259.184	ko00380,ko01100	1.06998	3.59381e-06	0.0898146	-3.47691	down
pmb2893	N-p-Coumaroylhydroxyagmatine	Alkaloids	Phenolamine	C14H20N4O3	291.15	119.05	292.1535	[M-H]-	3	-	-	169001.7875	146753.796	146989.6735	148430.0725	139823.504	135984.7235	19263.2555	22716.9635	21875.761	23070.144	23770.4805	22945.2755	119746.134	106475.318	97923.4575	-	1.07935	9.37272e-07	0.15067	-2.73054	down
Lmbn000612	4-hydroxy-1-pyrroline-2-carboxylic acid	Alkaloids	Pyrrole alkaloids	C5H7NO3	128.04	82.03	129.0426	[M-H]-	3	9054-77-7	C04282	21158.7505	18737.587	18732.2285	19986.4095	18844.274	18627.143	7263.967	7316.5985	8740.157	5248.4965	7414.686	8082.194	16563.461	15141.0065	12759.5235	ko00470,ko01100	1.05442	4.85085e-09	0.379597	-1.39746	down
pmn001727	N-(4-O-(Glucosyl)-E-feruloyl)-tyramine	Alkaloids	Phenolamine	C24H29NO9	474.18	312.12	475.1842	[M-H]-	3	-	-	109526.9275	113431.2745	104751.102	103555.7745	104564.0645	109312.6565	20711.1549	20711.1549	20711.1549	20711.1549	20711.1549	20711.1549	117758.8895	109664.345	108566.9805	-	1.0821	3.70332e-08	0.19262	-2.37617	down
pmb3374	N-p-Coumaroyl hydroxydehydroagmatine	Alkaloids	Phenolamine	C14H18N4O3	289.13	119.05	290.1379	[M-H]-	3	-	-	31061.28	33765.209	27314.631	31757.9855	23914.391	24605.0255	4782.8782	4782.8782	4782.8782	4782.8782	4782.8782	4782.8782	33970.489	26915.7165	25899.3045	-	1.07574	2.84064e-05	0.16644	-2.58693	down
Lmtn001630	2-Glucosyloxy-2-phenylacetic acid amide	Alkaloids	Alkaloids	C14H19NO7	312.11	150.05	313.1162	[M-H]-	3	-	-	58021.805	59438.9015	48478.689	37010.295	46269.862	54032.985	6552.1718	6552.1718	6552.1718	6552.1718	6552.1718	6552.1718	38506.609	35702.742	32760.859	-	1.07594	5.12862e-05	0.129638	-2.94744	down
Lmyn002540	Dioxindole-3-acetyl-3-O-glucoside	Alkaloids	Plumerane	C16H19NO9	368.1	162.06	369.106	[M-H]-	3	-	-	471606.113	484813.7225	510355.5175	457373.119	592054.651	515421.1225	45508.622	48876.932	46594.73	45143.4285	50672.832	49629.455	315065.8375	300397.82	315369.9195	-	1.08159	2.57213e-06	0.0944794	-3.40386	down
NAXp05389	fritillarizine	Alkaloids	Steroid alkaloids	C27H43NO2	414.3396	414.3396	413.3294	[M+H]+	3	-	-	7684194.579	9192115.49	8072740.655	6625569.876	12741756.87	10119900.88	98130195.93	92358452.65	84367114.62	91535949.5	93432705.39	95299906.72	21122275.73	17415864.13	20927516.57	-	1.07237	1.32324e-09	10.1977	3.35017	up
Qmgp102117	Veratraline B	Alkaloids	Steroid alkaloids	C27H41NO4	444.31	147.04	443.3036	[M+H]+	3	-	-	76670.3865	69844.771	69915.219	76446.9845	65532.448	91283.2035	170900.9505	176829.825	145804.87	168389.1025	158448.3725	164725.062	116996.8435	80759.218	55212.151	-	1.05814	3.90996e-08	2.1906	1.13133	up
MWStz099	Peimisine	Alkaloids	Steroid alkaloids	C27H41NO3	428.32	114.09	427.3086	[M+H]+	1	19773-24-1	-	1144705.715	1246426.173	1117586.416	1296436.941	1366008.558	1363439.242	15362868.91	13735013.99	13611667.92	13650132.28	14785607.55	12723664.03	4647273.443	3935780.267	4504318.579	-	1.08026	3.67438e-07	11.1312	3.47653	up
pmp001027	Delafrine	Alkaloids	Steroid alkaloids	C27H45NO3	432.35	414.34	431.3399	[M+H]+	2	119766-89-1	-	13603413.94	16049203.78	16819784.64	16276199.68	17378437.16	16604607.03	45857442.39	43173400.33	33384224.79	33018108.56	36155239.61	43683523.9	17854134.9	16138051.95	17803110.78	-	1.04963	0.000111492	2.43221	1.28227	up
pmp001026	Verticine	Alkaloids	Steroid alkaloids	C27H45NO3	432.35	414.34	431.3399	[M+H]+	3	23496-41-5	C10830	14205916.32	14927117.09	15729038.29	14743707.16	17175531.79	16620603.83	45311014.63	30956685.14	30516605.37	30837162.65	34052013.77	42217579.01	16939039.7	15688676.68	20858106.93	-	1.0354	0.000520092	2.29001	1.19535	up
pma6298	3-Hydroxypyridine	Alkaloids	Pyridine alkaloids	C5H5NO	96.04	68.05	95.0371	[M+H]+	3	109-00-2	-	38463.801	37020.997	37526.333	37883.3655	43636.283	51731.0185	353841.767	328706.1705	260286.2215	273663.471	309606.0985	269737.026	107073.308	100292.085	95571.1455	-	1.07404	9.58124e-06	7.2924	2.86639	up
MWStz082	Edpetiline	Alkaloids	Steroid alkaloids	C33H53NO8	592.39	574.38	591.3771	[M+H]+	1	32685-93-1	-	6888398.409	7371901.891	7700818.703	7994085.047	8995066.124	8452215.667	18754951.71	17750012.04	17705605.23	17650422.43	17942180.56	17263698.07	9578448.899	8798294.62	8736997.791	-	1.06796	1.19879e-09	2.25868	1.17548	up
mws1346	DL-2-Aminoadipic acid	Alkaloids	Alkaloids	C6H11NO4	162.0761	98.0601	161.0688	[M+H]+	3	542-32-5	C00956	2802522.188	1819785.102	1685438.965	1995169.119	1465436.574	2037454.867	19597035.1	18181054.73	20658137.47	17594967.69	14927988.21	20401456.48	6111987.503	5722458.827	5065423.174	ko00300,ko00310,ko01100,ko01110,ko01210,ko01230	1.0725	3.95444e-06	9.4327	3.23767	up
MWStz135	Pseudotropine	Alkaloids	Tropan alkaloids	C8H15NO	142.12	96.09	141.1154	[M+H]+	3	135-97-7	C02066	125342.6015	98880.3015	82182.467	94080.0465	63903.376	81186.0925	2892999.581	2770694.282	2796645.955	2565261.888	2022408.606	2837315.818	593792.2345	469380.634	522288.3605	ko00960,ko01110	1.07815	6.62698e-06	29.1167	4.86377	up
MWSmce157	Stachydrine	Alkaloids	Pyrrole alkaloids	C7H13NO2	144.1	58.06	143.0946	[M+H]+	3	471-87-4	C10172	65087.2365	57357.579	37892.743	42397.2985	46409.861	33311.156	352881.0695	324148.6575	369361.0455	307558.658	290011.3565	331970.941	164430.4635	140913.4045	146944.2355	-	1.06664	1.76518e-07	6.99554	2.80644	up
Zmsp000758	1-(Hydroxymethyl)hexahydro-1h-pyrrolizin-2-ol	Alkaloids	Pyrrole alkaloids	C8H15NO2	158.12	70.07	158.1174	[M+H]+	3	-	-	917483.45	1945242.357	1922578.81	1604262.392	1673577.186	952070.5865	16558427.44	15987444.61	15618910.59	15959466.33	16518447.2	15725233.23	7871807.839	7068742.295	7434262.188	-	1.0653	8.48882e-14	10.6895	3.41812	up
Zmbp000490	Valerine	Alkaloids	Alkaloids	C8H15NO2	158.12	112.08	157.1103	[M+H]+	3	-	-	516159.4275	449156.491	520364.017	519858.592	433970.435	471680.4885	2798261.858	3032664.989	3486062.542	2825150.259	3719309.917	2793576.213	1773115.381	1623942.509	1699742.574	-	1.07654	1.48753e-05	6.40804	2.67988	up
pmb0774	N-Hydroxytryptamine*	Alkaloids	Plumerane	C10H12N2O	177.1022	160.0751	176.095	[M+H]+	3	-	C17203	528929.74	436968.7785	431985.805	422443.934	409420.977	392091.0305	3288066.443	3196614.625	2868192.169	3455921.411	3488523.116	2757112.954	1107694.144	1799803.558	822833.092	ko00380,ko01100	1.07799	2.33179e-06	7.26758	2.86147	up
pme2024	Serotonin; 5-Hydroxytryptamine*	Alkaloids	Plumerane	C10H12N2O	177.1	160.08	176.095	[M+H]+	3	50-67-9	C00780	528929.74	436968.7785	431985.805	422443.934	409420.977	392091.0305	3288066.443	3196614.625	2868192.169	3455921.411	3488523.116	2757112.954	1107694.144	1799803.558	822833.092	ko00380,ko01100,ko01110	1.07799	2.33179e-06	7.26758	2.86147	up
Lmmp002013	Dihydroferuloylputrescine	Alkaloids	Phenolamine	C14H22N2O3	267.17	179.07	266.163	[M+H]+	3	-	-	34054.482	25631.7385	10229.5275	18018.0995	38106.135	30051.9235	147631.8245	186817.099	171913.145	192166.487	239055.059	207940.4975	82804.405	68331.6505	65251.014	-	1.02916	1.56786e-05	7.33878	2.87554	up
Qagp003587	N-Monocinnamoylputrescine*	Alkaloids	Phenolamine	C13H18N2O	219.15	131.05	218.1419	[M+H]+	3	-	-	51502.5138	51502.5138	51502.5138	51502.5138	51502.5138	51502.5138	515969.629	481519.7885	529402.1065	447156.779	534902.052	454098.308	290306.626	257512.569	287651.342	-	1.08098	1.03939e-06	9.58869	3.26133	up
WaJp003081	Laudanosine Glucoside	Alkaloids	Isoquinoline alkaloids	C27H37NO9	520.26	358.2	519.2463	[M+H]+	3	-	-	7511.7315	7511.7315	7511.7315	7511.7315	7511.7315	7511.7315	50326.795	41342.839	52464.544	55988.3225	45813.877	50707.7085	37558.6575	38608.238	42622.6045	-	1.08022	5.9154e-06	6.5818	2.71848	up
Wagp002534	Fagaramide	Alkaloids	Alkaloids	C14H17NO3	248.13	177.05	247.1208	[M+H]+	3	495-86-3	C10455	5118.442	2559.036	6801.4325	5663.097	6274.7825	3326.532	67655.556	63848.7385	55582.361	42513.8955	59007.916	54301.7475	19430.795	14883.261	20665.6615	-	1.05561	1.74855e-05	11.529	3.52719	up
Lahp003147	N,N-cinnamoylbutanediamine*	Alkaloids	Phenolamine	C13H18N2O	219.15	131.05	218.1419	[M+H]+	3	-	-	16921.4867	16921.4867	16921.4867	16921.4867	16921.4867	16921.4867	119346.3215	109133.4295	115811.6315	84607.4335	115890.0695	116803.767	119127.438	94759.5985	133952.8445	-	1.07739	1.09673e-05	6.5163	2.70405	up
Walp003622	6-beta-d-glucopyranosyloxyindole-3-carboxylic acid	Alkaloids	Plumerane	C15H17NO8	340.1	178.05	339.0954	[M+H]+	3	-	-	14748.237400000002	14748.237400000002	14748.237400000002	14748.237400000002	14748.237400000002	14748.237400000002	209979.2345	198581.685	210145.8805	224869.3615	280635.113	244322.0835	80839.3315	73741.187	90621.389	-	1.08068	1.17785e-05	15.4655	3.95098	up
pmf0291	4-Hydroxypyridine	Alkaloids	Pyridine alkaloids	C5H5NO	96.04	68.05	95.0371	[M+H]+	3	626-64-2	-	10445.9045	24112.449	22233.348	8274.526	15323.3705	12645.718	470064.4585	485218.2525	483040.77	431989.2805	383124.938	523455.719	104667.062	103061.2815	102847.593	-	1.06884	2.47381e-06	29.8477	4.89955	up
