# Supplementary material for: Integrated metabolomics and transcriptomics investigate the bulb-specific biosynthesis of medicinal steroidal alkaloids in Fritillaria taipaiensis
Source: BMC Plant Biol. 2026 Feb 28;26:618. doi: 10.1186/s12870-026-08432-x (PMC13059530; doi:10.1186/s12870-026-08432-x)
Supplement: Supplementary file 6 — Supplementary Material 6. [file 12870_2026_8432_MOESM6_ESM.xlsx]

## Sheet: Sheet1
Identification method	Index	Compounds	Class I	Class II	Formula	Q1 (Da)	Q3 (Da)	Molecular weight (Da)	Ionization model	Level	CAS	cpd_ID	Frt_Leaf-1	Frt_Leaf-2	Frt_Leaf-3	Frt_Leaf-4	Frt_Leaf-5	Frt_Leaf-6	Frt_Bulb-1	Frt_Bulb-2	Frt_Bulb-3	Frt_Bulb-4	Frt_Bulb-5	Frt_Bulb-6	QC01	QC02	QC03	kegg_map
Artificial identification	Yacp000453	3-hydroxy-1-methylpyrrolidin-2-one	Alkaloids	Pyrrole alkaloids	C5H9NO2	116.07	70.06	115.063	[M+H]+	1	132996-63-5	-	1.33104e+07	1.02678e+07	9.62919e+06	9.60501e+06	9.75267e+06	1.0851e+07	7.01363e+06	6.52151e+06	6.37621e+06	6.33979e+06	5.87441e+06	6.4284e+06	1.68968e+07	1.35645e+07	1.38204e+07	-
Artificial identification	pmb1096	Indole	Alkaloids	Plumerane	C8H7N	118.07	91.05	117.058	[M+H]+	1	120-72-9	C00463	1.44855e+06	1.36291e+06	1.5566e+06	1.4594e+06	1.24633e+06	1.42115e+06	121926	138008	123266	131056	144389	117286	943741	963693	1.05476e+06	ko00380,ko00400,ko00402,ko00999,ko01100,ko01110
Artificial identification	Zasp102439	m-Aminophenylacetylene	Alkaloids	Alkaloids	C8H7N	118.06	91.05	117.058	[M+H]+	1	54060-30-9	-	1.14208e+06	1.02661e+06	886914	874990	799772	754537	99987.6	89717.8	96857.2	92748	87015.1	88011.6	771539	779916	778240	-
Artificial identification	pmp001287	N-Benzylmethylene isomethylamine	Alkaloids	Alkaloids	C8H9N	120.08	103.05	119.073	[M+H]+	1	-	-	1.27389e+06	1.23342e+06	1.17405e+06	1.14852e+06	1.24565e+06	1.08193e+06	138968	118842	159395	125535	141273	165216	791677	743654	664821	-
Artificial identification	Wasyqp1765	Styrylamine	Alkaloids	Alkaloids	C8H9N	120.08	77.04	119.073	[M+H]+	1	83148-11-2	-	50543.9	44127.8	47233.5	31173.9	44028.8	35896.9	4085.76	4733.12	4903.84	3754.24	2181.28	7488.8	24940.7	24097	25036.3	-
Authentic standards	MWS1777	3-Chloroaniline	Alkaloids	Alkaloids	C6H6ClN	128.03	93.06	127.019	[M+H]+	1	108-42-9	-	4.49123e+06	4.12289e+06	3.88429e+06	3.50255e+06	3.30338e+06	3.20871e+06	5.99041e+06	5.70586e+06	5.77705e+06	5.87167e+06	6.51984e+06	6.20153e+06	6.21688e+06	7.31032e+06	6.55112e+06	-
Authentic standards	MWS0811	L-Pipecolic Acid	Alkaloids	Piperidine alkaloids	C6H11NO2	130.09	84.08	129.079	[M+H]+	1	3105-95-1	C00408	6.96891e+07	5.93231e+07	5.53729e+07	4.95414e+07	6.05788e+07	5.55303e+07	2.29931e+07	2.52808e+07	2.34797e+07	2.41413e+07	2.65318e+07	2.15816e+07	5.51934e+07	5.84905e+07	5.5748e+07	ko00310,ko00960,ko01100,ko01110
Artificial identification	Lmgp000659	2-Phenylacetamide*	Alkaloids	Alkaloids	C8H9NO	136.08	91.05	135.068	[M+H]+	1	103-81-1	C02505	6.45779e+06	5.83753e+06	5.55278e+06	4.67126e+06	6.12978e+06	5.02293e+06	1.62373e+06	1.65465e+06	1.71935e+06	1.56548e+06	1.7269e+06	1.61465e+06	5.49026e+06	5.78703e+06	5.76817e+06	ko00360,ko01100
Artificial identification	Waptp01054	4-(2-aminoethenyl)phenol*	Alkaloids	Alkaloids	C8H9NO	136.07	91.05	135.068	[M+H]+	1	-	-	6.13933e+06	5.72041e+06	4.9895e+06	4.26202e+06	5.37934e+06	4.89077e+06	1.29528e+06	1.20317e+06	1.23076e+06	1.25073e+06	1.45173e+06	1.18054e+06	5.48796e+06	6.16421e+06	5.62503e+06	-
Artificial identification	HJKP000649	N-benzylformamide*	Alkaloids	Alkaloids	C8H9NO	136.07	91.05	135.068	[M+H]+	1	6343-54-0	C15561	6.45779e+06	5.83753e+06	5.55278e+06	4.67126e+06	6.12978e+06	5.02293e+06	1.62373e+06	1.65465e+06	1.71935e+06	1.56548e+06	1.7269e+06	1.61465e+06	5.49026e+06	5.78703e+06	5.76817e+06	-
Artificial identification	Lcfp031787	2-methylisonicotinic acid	Alkaloids	Pyridine alkaloids	C7H7NO2	138.05	77.04	137.048	[M+H]+	1	4021-11-8	-	1.54471e+06	1.2709e+06	1.03532e+06	986792	899874	860157	91682.9	62967.1	83216.3	91786.6	115533	88861.7	1.22552e+06	1.26066e+06	1.21356e+06	-
Artificial identification	Wcjp002598	8-hydroxyquinoline	Alkaloids	Quinoline alkaloids	C9H7NO	146.06	91.05	145.053	[M+H]+	1	148-24-3	C19434	2.58388e+06	2.32708e+06	2.1352e+06	1.90165e+06	2.1252e+06	1.87878e+06	165651	180080	193853	164240	166241	176817	1.61325e+06	1.45855e+06	1.50712e+06	-
Artificial identification	Wbmp002283	Α-hydroxyquinoline	Alkaloids	Alkaloids	C9H7NO	146.06	118.06	145.053	[M+H]+	1	-	-	2.35551e+06	2.18687e+06	1.66259e+06	1.63908e+06	1.45865e+06	1.22652e+06	201070	101521	146129	137682	162533	144522	1.78833e+06	1.66741e+06	1.33016e+06	-
Authentic standards	MWStz070	N-(2-Hydroxy-4-methoxyphenyl)acetamide	Alkaloids	Alkaloids	C9H11NO3	182.08	91.05	181.074	[M+H]+	1	58469-06-0	-	3.38856e+07	3.44251e+07	3.38786e+07	3.11146e+07	3.5172e+07	3.45781e+07	1.47036e+07	1.36747e+07	1.48741e+07	1.55462e+07	1.5722e+07	1.42925e+07	2.98983e+07	3.07626e+07	3.06457e+07	-
Artificial identification	Lahp002608	3,5-Dihydro-2H-Furo[3,2-C]Quinolin-4-One*	Alkaloids	Quinoline alkaloids	C11H9NO2	188.07	118.07	187.063	[M+H]+	1	-	-	109549	113038	128734	143453	158731	163889	22236.5	28863.1	25955.1	20289.3	24131.4	22623.5	66184.5	62980.4	59111.8	-
Artificial identification	Hmgp002327	3-amino-2-naphthoic acid*	Alkaloids	Alkaloids	C11H9NO2	188.07	118.06	187.063	[M+H]+	1	-	-	109549	113038	128734	143453	158731	163889	22236.5	28863.1	25955.1	20289.3	24131.4	22623.5	66184.5	62980.4	59111.8	-
Artificial identification	Hmmp001310	3-Indoleacrylic acid*	Alkaloids	Plumerane	C11H9NO2	188.071	118.065	187.063	[M+H]+	1	1204-06-4	C21283	126932	157096	130866	161894	171914	160297	16710.9	17304.9	26509.6	17103.4	21823.2	25394.6	68066.6	64388.3	45815.8	-
Artificial identification	Lahp001956	Pyran[3,4-b]indole-2-ketone	Alkaloids	Plumerane	C11H9O2N	188.07	118.07	187.063	[M+H]+	1	-	-	126932	157096	130866	161894	171914	160297	16710.9	17304.9	26509.6	17103.4	21823.2	25394.6	68066.6	64388.3	45815.8	-
Artificial identification	Zbkp002902	2-Oxo-1,2-dihydroquinoline-4-carboxylate*	Alkaloids	Alkaloids	C10H7NO3	190.05	144.04	189.043	[M+H]+	1	-	C16715	8.39941e+06	6.95005e+06	7.35189e+06	6.8132e+06	8.33394e+06	7.53791e+06	32338.5	22141	12010	25151.4	21424.5	25706.3	4.03557e+06	3.96737e+06	3.82338e+06	-
Artificial identification	Ladp002935	3-quinolinecarboxylic acid*	Alkaloids	Quinoline alkaloids	C10H7NO3	190.05	144.04	189.043	[M+H]+	1	-	-	5.52785e+06	4.8062e+06	4.3233e+06	3.74261e+06	4.1951e+06	3.0999e+06	538801	538801	538801	538801	538801	538801	2.82709e+06	3.12904e+06	2.69401e+06	-
Artificial identification	Zbkp004942	Dodecanamide	Alkaloids	Alkaloids	C12H25NO	200.2	88.07	199.194	[M+H]+	1	-	C13831	52715.2	50568.8	49670.9	46960.2	53982.1	53597.9	16802.2	16488.7	17344.5	16836.6	20408.3	12371.5	38210.3	41429	40995.6	-
Artificial identification	Wasyqp2134	2-(2-hydroxy-1H-indol-3-yl)-2-oxoacetic acid*	Alkaloids	Plumerane	C10H7NO4	206.04	160.04	205.037	[M+H]+	1	14370-71-9	-	6.55265e+06	6.17535e+06	5.27101e+06	5.53556e+06	7.13369e+06	5.23731e+06	271386	251951	232534	260593	248850	245490	3.32478e+06	3.4994e+06	3.76171e+06	-
Artificial identification	Ladp002110	4-hydroxy-2-oxo-1,2-dihydroquinoline-3-carboxylic acid*	Alkaloids	Quinoline alkaloids	C10H7NO4	206.04	160.04	205.037	[M+H]+	1	73776-24-6	-	2.32595e+06	2.23567e+06	2.34031e+06	2.26659e+06	2.25089e+06	2.18735e+06	415116	351441	389588	378718	413159	377086	1.49689e+06	1.38326e+06	1.52807e+06	-
Artificial identification	Wbjp001169	o-Carboxy-5-hydroxytryptamine	Alkaloids	Alkaloids	C11H12N2O3	221.09	130.06	220.085	[M+H]+	1	-	-	1.15832e+07	9.23359e+06	8.33507e+06	8.68042e+06	1.34656e+07	1.00614e+07	534736	423316	531518	478853	542252	470453	5.52287e+06	5.8186e+06	5.51156e+06	-
Artificial identification	Lmmp001410	Dihydrocaffeoylputrescine	Alkaloids	Phenolamine	C13H20N2O3	253.15	165.05	252.147	[M+H]+	1	-	-	1.14857e+06	1.12532e+06	1.18301e+06	952652	1.07112e+06	985807	18239.9	16715.6	7895.22	19465.7	4482.08	21174.3	369645	341993	360455	-
Artificial identification	Wcdp010864	Hexadecanamide	Alkaloids	Alkaloids	C16H33NO	256.26	88.08	255.256	[M+H]+	1	629-54-9	-	101086	125551	85549.2	56872.4	61493.8	77098.2	47446.7	89147.6	109405	127664	113482	73053.8	117685	73024.8	62617.5	-
Artificial identification	Zblp001009	3-pyridine-methanol-O-β-D-glucopyranosyl	Alkaloids	Pyridine alkaloids	C12H17NO6	272.11	110.06	271.106	[M+H]+	1	-	-	6.11949e+06	3.7803e+06	5.80765e+06	5.61103e+06	4.2257e+06	5.37488e+06	227123	203884	221549	212216	204823	187821	3.32885e+06	2.98163e+06	3.15307e+06	-
Artificial identification	Zahp012577	Octadecadienamide	Alkaloids	Alkaloids	C18H33NO	280.26	81.07	279.256	[M+H]+	1	-	-	1.05174e+06	1.09724e+06	1.01646e+06	1.00955e+06	1.09478e+06	1.02587e+06	178988	159521	154982	160947	190818	171316	666399	661648	705341	-
Artificial identification	Zahp013600	Octadec-2-enamide*	Alkaloids	Alkaloids	C18H35NO	282.278	69.0703	281.272	[M+H]+	1	-	-	226519	241269	255016	155106	175885	214036	110468	119676	178174	201907	177322	118714	160797	141896	148892	-
Artificial identification	Wccp011838	Octadec-8-enamide*	Alkaloids	Alkaloids	C18H35NO	282.28	69.07	281.272	[M+H]+	1	-	-	226519	241269	255016	155106	175885	214036	110468	119676	178174	201907	177322	118714	160797	141896	148892	-
Artificial identification	Smcp000882	N-benzoyl-2-aminoethyl-β-D-glucopyranoside	Alkaloids	Alkaloids	C15H21NO7	328.13	310.12	327.132	[M+H]+	1	-	-	167451	159673	151127	139926	173763	146877	19412.4	20402.2	21937.7	18237.5	21876.7	25605.9	123299	81875.7	101667	-
Artificial identification	Wasn002329	Xanthurenic Acid 8-O-Glucoside	Alkaloids	Quinoline alkaloids	C16H17NO9	366.08	160.04	367.09	[M-H]-	1	97451-32-6	-	4.98677e+07	5.23897e+07	5.33929e+07	4.6496e+07	5.94158e+07	5.17797e+07	5.34036e+06	5.38623e+06	5.30397e+06	5.2084e+06	5.91002e+06	5.18416e+06	3.40127e+07	3.39751e+07	3.32582e+07	-
Artificial identification	Safp010408	Difenoconazole	Alkaloids	Alkaloids	C19H17Cl2N3O3	406.07	251	405.065	[M+H]+	1	119446-68-3	C18459	9.76147e+06	9.66102e+06	9.51087e+06	9.78551e+06	1.08815e+07	9.7e+06	1.12479e+06	1.11063e+06	1.13648e+06	959499	1.08966e+06	1.1134e+06	4.94784e+06	4.82824e+06	5.42856e+06	-
Authentic standards	MWStz099	Peimisine	Alkaloids	Steroid alkaloids	C27H41NO3	428.32	114.09	427.309	[M+H]+	1	19773-24-1	-	1.14471e+06	1.24643e+06	1.11759e+06	1.29644e+06	1.36601e+06	1.36344e+06	1.53629e+07	1.3735e+07	1.36117e+07	1.36501e+07	1.47856e+07	1.27237e+07	4.64727e+06	3.93578e+06	4.50432e+06	-
Authentic standards	MWSmce352	Imperialine; sipeimine	Alkaloids	Steroid alkaloids	C27H43NO3	430.33	412.329	429.324	[M+H]+	1	61825-98-7	-	2.67791e+07	2.91068e+07	3.02725e+07	2.96779e+07	3.4149e+07	3.16247e+07	2.79307e+07	2.26121e+07	2.49944e+07	2.48595e+07	2.52038e+07	2.47805e+07	1.95361e+07	1.75425e+07	2.06752e+07	-
Authentic standards	MWSmce602	Peiminine	Alkaloids	Steroid alkaloids	C27H43NO3	430.33	412.33	429.324	[M+H]+	1	18059-10-4	C10808	5.98306e+06	6.15783e+06	5.51171e+06	6.43972e+06	8.90145e+06	7.38081e+06	9.89467e+06	9.83558e+06	9.19909e+06	8.90379e+06	1.0165e+07	1.08135e+07	5.08533e+06	4.15489e+06	4.95908e+06	-
Artificial identification	Qmgp102027	Rubivirine	Alkaloids	Steroid alkaloids	C27H43NO3	430.33	412.32	429.324	[M+H]+	1	-	-	1.66274e+07	1.72914e+07	2.00876e+07	1.64374e+07	2.14793e+07	1.89917e+07	1.64489e+06	1.64489e+06	1.64489e+06	1.64489e+06	1.64489e+06	1.64489e+06	9.2884e+06	8.22447e+06	1.06236e+07	-
Authentic standards	MWStz726	Isoverticine	Alkaloids	Steroid alkaloids	C27H45NO3	432.35	414.34	431.34	[M+H]+	1	23496-43-7	-	8.19094e+06	9.75745e+06	8.75653e+06	9.92251e+06	1.06903e+07	9.34751e+06	8.80681e+06	8.18431e+06	8.71279e+06	8.58853e+06	8.64208e+06	8.27188e+06	5.74086e+06	5.54192e+06	6.40189e+06	-
Artificial identification	pmp001028	Korseveramine*	Alkaloids	Steroid alkaloids	C27H45NO3	432.35	414.34	431.34	[M+H]+	1	36506-67-9	-	3.20049e+07	4.26414e+07	4.51623e+07	4.20025e+07	4.73105e+07	4.50328e+07	3.85776e+07	3.51461e+07	3.52541e+07	3.41732e+07	3.74549e+07	3.51968e+07	2.49212e+07	2.58762e+07	2.72194e+07	-
Artificial identification	pmp000136	Korseveriline*	Alkaloids	Steroid alkaloids	C27H45NO3	432.35	414.34	431.34	[M+H]+	1	21851-05-8	-	3.20049e+07	4.26414e+07	4.51623e+07	4.20025e+07	4.73105e+07	4.50328e+07	3.85776e+07	3.51461e+07	3.52541e+07	3.41732e+07	3.74549e+07	3.51968e+07	2.49212e+07	2.58762e+07	2.72194e+07	-
Artificial identification	Wahp006114	Tri-p-coumaroyl Spermidine	Alkaloids	Phenolamine	C34H37N3O6	584.28	438.24	583.268	[M+H]+	1	-	-	480481	492559	469958	528913	575017	659619	90458.8	85522.3	114470	89573.5	95481.8	81162.9	220204	189140	263945	-
Artificial identification	Safn008787	N1,N5,N10-Tricoumaroyl spermidine	Alkaloids	Phenolamine	C34H37N3O6	582.26	462.21	583.268	[M-H]-	1	-	C18069	131407	118338	114286	120859	128242	138918	68869.9	69871.6	83410.5	65742.2	73373.8	67913.2	120348	114990	117199	ko00940,ko01110
Authentic standards	MWStz082	Edpetiline	Alkaloids	Steroid alkaloids	C33H53NO8	592.39	574.38	591.377	[M+H]+	1	32685-93-1	-	6.8884e+06	7.3719e+06	7.70082e+06	7.99409e+06	8.99507e+06	8.45222e+06	1.8755e+07	1.775e+07	1.77056e+07	1.76504e+07	1.79422e+07	1.72637e+07	9.57845e+06	8.79829e+06	8.737e+06	-
Artificial identification	Zkep004268	5-Hydroxypyridine-2(1H)-one	Alkaloids	Pyridine alkaloids	C5H5NO2	112.05	95.02	111.032	[M+H]+	2	59273-17-5	C01059	120059	93020.9	88210	75873.1	72923.8	101279	98721.3	99096.1	93021.6	111194	82833.4	113818	139999	130891	111456	ko00760,ko01100
Artificial identification	Lcfp036464	Indoline	Alkaloids	Plumerane	C8H9N	120.08	103.05	119.073	[M+H]+	2	496-15-1	-	1.3181e+06	1.1433e+06	1.10337e+06	1.07223e+06	1.34637e+06	1.09586e+06	127978	105585	123466	116050	122186	130234	759723	746943	692455	-
Authentic standards	MWSmce709	Isoquinoline	Alkaloids	Isoquinoline alkaloids	C9H7N	130.06	103.05	129.058	[M+H]+	2	119-65-3	C06323	134733	114583	120111	115246	104120	92230.5	53111.3	45028	39943.3	45383.9	37153.5	41998.3	151349	152494	88369.2	-
Artificial identification	Wayp004564	4-hydroxy-4-(3-pyridyl)-butanoic acid	Alkaloids	Pyridine alkaloids	C9H11NO3	182.08	136.08	181.074	[M+H]+	2	15569-97-8	C19579	279102	234662	270529	253116	358020	272640	31669.9	31669.9	31669.9	31669.9	31669.9	31669.9	158350	165702	160647	-
Authentic standards	MWStz152	2-(Acetylamino)-3-phenyl-2-propenoic acid*	Alkaloids	Alkaloids	C11H11NO3	206.08	118.07	205.074	[M+H]+	2	5469-45-4	-	194088	193780	195617	229568	233080	190144	73501.1	53761.1	47272.3	42090.5	70903.6	59703.1	92844.9	113143	121787	-
Authentic standards	MWStz282	3-Hydroxy-3-acetonyloxindole*	Alkaloids	Plumerane	C11H11NO3	206.081	118.065	205.074	[M+H]+	2	33417-17-3	-	441657	458728	468479	488985	488797	502631	101560	81337.3	82608.4	100628	114648	92067.6	283490	286148	339091	-
Artificial identification	Zblp004317	3-(2-oxopropyl)-3-hydroxyindolin-2-one	Alkaloids	Plumerane	C11H11NO3	206.08	120.09	205.074	[M+H]+	2	-	-	865370	754159	707746	628044	694538	546490	91765.1	75919.3	92708.8	81025.1	109189	87932.2	609894	671231	692372	-
Artificial identification	Cmqp003383	Gentianamine	Alkaloids	Pyridine alkaloids	C11H11NO3	206.08	146.06	205.074	[M+H]+	2	22952-54-1	C09961	44201.5	48244.8	48294	36793.8	51530.7	24059.7	4811.95	4811.95	4811.95	4811.95	4811.95	4811.95	40004	56883.2	45558.4	-
Artificial identification	pmb0490	p-Coumaroylputrescine	Alkaloids	Phenolamine	C13H18N2O2	235.14	147.04	234.137	[M+H]+	2	34136-53-3	C18326	1.52242e+07	1.28445e+07	1.52051e+07	1.25024e+07	1.51901e+07	1.24034e+07	139438	120654	91318.8	121097	155801	89503.7	7.40543e+06	6.28473e+06	7.66251e+06	ko00330,ko01100
Artificial identification	WaXYp02013	caffeoylputrescine	Alkaloids	Phenolamine	C13H18O3N2	251.14	163.04	250.131	[M+H]+	2	-	-	8.73303e+06	8.75897e+06	8.16434e+06	7.83133e+06	1.05126e+07	8.25133e+06	747092	540554	647290	693731	724268	710870	3.93744e+06	4.18475e+06	4.13169e+06	-
Authentic standards	MWStz495	N-Caffeoylputrescine	Alkaloids	Phenolamine	C13H18N2O3	251.14	163.05	250.132	[M+H]+	2	29554-26-5	C03002	5.54301e+06	6.04827e+06	5.22694e+06	4.53118e+06	5.5518e+06	4.42181e+06	307057	207112	235927	259825	404794	270987	2.65916e+06	3.11456e+06	2.80073e+06	-
Artificial identification	Wcfp007836	Tetradecyldiethanolamine	Alkaloids	Alkaloids	C18H39NO2	302.3	88.08	301.298	[M+H]+	2	18924-66-8	-	440040	432972	459084	418045	475082	525863	448784	473556	450449	432179	405175	451827	348662	306201	382032	-
Authentic standards	MWSslk177	Lithospermoside	Alkaloids	Alkaloids	C14H19NO8	330.12	168.07	329.111	[M+H]+	2	63492-69-3	C17771	126677	79655.1	109564	86276.3	105393	84738.4	48601.4	37663.9	37420.5	45799.6	54807.5	55028.3	104009	118052	99946	-
Artificial identification	Salp005205	verazine	Alkaloids	Steroid alkaloids	C27H43NO	398.34	98.1	397.334	[M+H]+	2	-	-	243879	280904	241550	243739	321980	292270	141551	117766	137731	141011	175676	136878	126572	135723	170969	-
Artificial identification	Lmmp004821	Demissidine	Alkaloids	Steroid alkaloids	C27H45NO	400.36	400.36	399.35	[M+H]+	2	474-08-8	-	1.98136e+08	2.16408e+08	1.14469e+08	2.28666e+08	1.02279e+08	1.02169e+08	4.15042e+07	3.99163e+07	4.32765e+07	3.89717e+07	4.35294e+07	3.76074e+07	1.52391e+08	150151863	1.73141e+08	-
Artificial identification	pmp001017	Ebeinone	Alkaloids	Steroid alkaloids	C27H41NO2	412.32	412.32	411.314	[M+H]+	2	125409-58-7	-	4.0491e+07	2.09969e+07	4.59273e+07	4.54929e+07	5.30852e+07	4.63458e+07	6.79801e+07	5.13453e+07	5.99985e+07	5.20804e+07	5.43082e+07	5.36679e+07	3.33426e+07	2.99145e+07	3.66374e+07	-
Authentic standards	MWSmce619	Tomatidine	Alkaloids	Steroid alkaloids	C27H45NO2	416.35	398.34	415.345	[M+H]+	2	77-59-8	C10826	43900.8	16552.9	37099.1	46624.1	47458.1	53414.1	8785.22	6810.11	11799.5	12674.6	12605.1	11765.7	27669.5	24251.5	29833.1	ko00996
Artificial identification	Qmgp102107	Jervine	Alkaloids	Steroid alkaloids	C27H39NO3	426.3	408.29	425.293	[M+H]+	2	-	-	261848	257638	250991	281118	331289	285809	110734	51984.3	35937.4	41130.6	82752.3	56040.6	175727	124178	127221	-
Artificial identification	pmp001027	Delafrine	Alkaloids	Steroid alkaloids	C27H45NO3	432.35	414.34	431.34	[M+H]+	2	119766-89-1	-	1.36034e+07	1.60492e+07	1.68198e+07	1.62762e+07	1.73784e+07	1.66046e+07	4.58574e+07	4.31734e+07	3.33842e+07	3.30181e+07	3.61552e+07	4.36835e+07	1.78541e+07	1.61381e+07	1.78031e+07	-
Artificial identification	pmp000138	Puqienine E	Alkaloids	Steroid alkaloids	C28H43NO3	442.33	424.32	441.324	[M+H]+	2	-	-	238193	196340	228707	211467	250571	215667	105319	120233	123397	136514	133440	143274	154385	126622	124703	-
Artificial identification	pmp001029	Kuroyurinidine	Alkaloids	Steroid alkaloids	C27H43NO4	446.33	428.32	445.319	[M+H]+	2	-	-	3.13973e+07	3.09427e+07	3.67416e+07	3.53231e+07	4.19833e+07	3.68363e+07	2.05907e+07	1.70412e+07	1.59789e+07	1.51578e+07	1.89541e+07	1.75427e+07	2.02365e+07	1.87025e+07	2.1818e+07	-
Artificial identification	pmp000142	Verticine N-oxide	Alkaloids	Steroid alkaloids	C27H45NO4	448.34	430.3	447.335	[M+H]+	2	-	-	564621	538664	540566	569484	512197	561239	647028	568002	572292	597211	738615	604663	462714	346874	344241	-
Artificial identification	Qmgp101923	Verdine	Alkaloids	Steroid alkaloids	C27H41NO5	460.31	424.29	459.298	[M+H]+	2	-	-	62802.8	52396.3	43245.1	83105.4	78809.4	65735.9	6088.05	6088.05	6088.05	6088.05	6088.05	6088.05	57565.3	68909.6	30440.2	-
Artificial identification	Hmmp002761	γ-Solanine	Alkaloids	Steroid alkaloids	C33H53NO6	560.39	560.39	559.387	[M+H]+	2	511-37-5	-	3.95901e+07	4.74961e+07	3.80488e+07	5.14194e+07	3.38026e+07	5.38499e+07	1.6827e+07	2.28357e+07	2.57058e+07	1.48787e+07	5.22292e+06	6.84974e+06	2.59758e+07	2.63474e+07	2.92216e+07	-
Artificial identification	Qmgp102008	Cycloposine	Alkaloids	Steroid alkaloids	C33H51NO7	574.37	126.13	573.367	[M+H]+	2	23185-94-6	-	32760.6	28472.8	60660.9	49881.5	40061.5	57030.4	32540	34458.6	34960.6	21998.9	42701.8	26081.6	30625.9	26755.9	28544.2	-
Artificial identification	Lmfp004948	δ-Tomatine	Alkaloids	Steroid alkaloids	C33H55NO7	578.41	255.21	577.398	[M+H]+	2	99304-79-7	-	62660.1	61609.9	89279.2	99248.3	97268	95262.4	7637.8	7637.8	7637.8	7637.8	7637.8	7637.8	46614.9	38189	45876.5	-
Artificial identification	Qmgp102040	N-(Ethoxycarbonyl)-pseudojervine	Alkaloids	Steroid alkaloids	C36H53NO10	660.37	616.38	659.367	[M+H]+	2	-	-	195031	194640	182700	251352	220211	247970	167426	126023	161044	121145	185601	170904	129589	106108	151274	-
Artificial identification	Qmgp101928	Germitrine	Alkaloids	Steroid alkaloids	C39H61NO12	736.43	718.42	735.419	[M+H]+	2	-	-	15503.9	14319.7	16517.1	13839	9701.89	16354.3	797.606	4280.43	5091.03	797.606	3988.03	797.606	9549.94	7684.89	12754.8	-
Authentic standards	MWStz503	α-Chaconine	Alkaloids	Steroid alkaloids	C45H73NO14	852.51	852.53	851.503	[M+H]+	2	20562-03-2	C10796	503511	549087	502074	527578	555379	538777	37042.7	37042.7	37042.7	37042.7	37042.7	37042.7	247580	185213	280158	-
Artificial identification	Hmgp003605	5,6-dihydrosolasonine	Alkaloids	Alkaloids	C45H75O16N	886.51	255.21	885.509	[M+H]+	2	-	-	18264	20112.8	14387.8	21599.5	29910.1	25227.1	779.519	779.519	779.519	779.519	779.519	779.519	9013.74	3897.6	9280.08	-
Authentic standards	MWS1860	Pyrrolidin	Alkaloids	Pyrrole alkaloids	C4H9N	72.08	55.05	71.0735	[M+H]+	3	123-75-1	-	1.4631e+06	908839	842117	714936	706003	624807	126822	128958	132020	115738	123533	114686	1.32136e+06	1.42733e+06	1.20906e+06	-
Authentic standards	pme3005	N,N-Dimethylformamide	Alkaloids	Alkaloids	C3H7NO	74.06	46.03	73.0528	[M+H]+	3	68-12-2	C03134	6.41655e+06	5.38404e+06	5.40771e+06	3.93489e+06	3.62962e+06	4.68821e+06	8.81907e+06	8.67712e+06	8.25807e+06	9.08688e+06	8.13576e+06	8.10681e+06	1.06368e+07	1.22893e+07	1.27039e+07	-
Artificial identification	pmb0782	Piperidine	Alkaloids	Piperidine alkaloids	C5H11N	86.1	69.07	85.0891	[M+H]+	3	110-89-4	C01746	1.07164e+07	1.01359e+07	8.66295e+06	6.80406e+06	7.95048e+06	7.20217e+06	312168	299925	333749	306615	333414	328497	1.01787e+07	1.09987e+07	9.38884e+06	ko00960
Authentic standards	pme2292	Putrescine	Alkaloids	Alkaloids	C4H12N2	89.11	72.08	88.1	[M+H]+	3	110-60-1	C00134	942977	698674	649087	807212	747895	837464	703736	709099	812032	793782	563586	779089	1.15753e+06	1.55865e+06	2.10683e+06	ko00330,ko00470,ko00480,ko00960,ko01100,ko01110,ko02010
Authentic standards	pmf0291	4-Hydroxypyridine	Alkaloids	Pyridine alkaloids	C5H5NO	96.04	68.05	95.0371	[M+H]+	3	626-64-2	-	10445.9	24112.4	22233.3	8274.53	15323.4	12645.7	470064	485218	483041	431989	383125	523456	104667	103061	102848	-
Artificial identification	pma6298	3-Hydroxypyridine	Alkaloids	Pyridine alkaloids	C5H5NO	96.04	68.05	95.0371	[M+H]+	3	109-00-2	-	38463.8	37021	37526.3	37883.4	43636.3	51731	353842	328706	260286	273663	309606	269737	107073	100292	95571.1	-
Authentic standards	MWSmce460	2-Piperidone	Alkaloids	Piperidine alkaloids	C5H9NO	100.08	56.05	99.0684	[M+H]+	3	675-20-7	-	144330	121473	108655	77558.7	105862	108314	15511.7	15511.7	15511.7	15511.7	15511.7	15511.7	89435.3	80447.8	81368.8	-
Authentic standards	MWSmce331	Azetidine-2-carboxylic acid*	Alkaloids	Alkaloids	C4H7NO2	102.054	56.0498	101.048	[M+H]+	3	2517-04-6	C08267	633773	604844	474599	469191	588459	472762	58590.2	58590.2	58590.2	58590.2	58590.2	58590.2	338646	331493	292951	-
Authentic standards	MWSmce461	L-Azetidine-2-carboxylic acid*	Alkaloids	Alkaloids	C4H7NO2	102.05	56.05	101.048	[M+H]+	3	2133-34-8	C08267	633773	604844	474599	469191	588459	472762	58590.2	58590.2	58590.2	58590.2	58590.2	58590.2	338646	331493	292951	-
Authentic standards	MWStz073	5-Hydroxy-2-pyrrolidinone	Alkaloids	Pyrrole alkaloids	C4H7NO2	102.05	84.05	101.048	[M+H]+	3	62312-55-4	-	274746	208550	210582	183548	197298	191669	142943	130710	117193	113109	117231	115900	270843	258162	271104	-
Authentic standards	MWS1840	Triethylamine	Alkaloids	Alkaloids	C6H15N	102.13	58.07	101.12	[M+H]+	3	121-44-8	C14691	131213	137388	105537	130514	120995	116087	19853.4	19853.4	19853.4	19853.4	19853.4	19853.4	106413	99267.2	105962	-
Authentic standards	pme1841	Cadaverine	Alkaloids	Alkaloids	C5H14N2	103.12	86.1	102.116	[M+H]+	3	462-94-2	C01672	137975	105402	109278	113786	117995	105751	13669.4	10941.1	12667.5	9448.49	16310.5	10865.6	93502.4	96090.2	81480.4	ko00310,ko00470,ko00480,ko00960,ko01100,ko01110
Authentic standards	pmb0484	Choline	Alkaloids	Alkaloids	C5H14NO+	104.11	60.08	104.107	[M]+	3	62-49-7	C00114	4.14887e+07	3.74495e+07	3.65648e+07	3.84314e+07	4.00315e+07	3.88306e+07	2.69815e+07	2.60596e+07	2.38229e+07	2.6695e+07	2.64699e+07	2.50885e+07	4.10306e+07	3.92302e+07	3.77404e+07	ko00260,ko00564,ko01100,ko02010
Authentic standards	pme2433	Diethanolamine	Alkaloids	Alkaloids	C4H11NO2	106.09	88.08	105.079	[M+H]+	3	111-42-2	C06772	291205	195617	217335	178632	202429	241680	40628.2	30916.5	50487	47904	54446.6	41736.1	216483	185866	248077	ko00564
Authentic standards	MWS1854	4-Aminophenol	Alkaloids	Alkaloids	C6H7NO	110.06	65.04	109.053	[M+H]+	3	123-30-8	C02372	599123	390741	364364	411010	490681	436259	60405.9	60405.9	60405.9	60405.9	60405.9	60405.9	302029	381281	318514	-
Authentic standards	MWS2076	2-Aminophenol	Alkaloids	Alkaloids	C6H7NO	110.06	65.04	109.053	[M+H]+	3	95-55-6	C01987	599782	425113	384983	420053	491686	424340	62670.7	62670.7	62670.7	62670.7	62670.7	62670.7	313353	364964	332493	ko00380,ko01100
Authentic standards	pme2122	Histamine	Alkaloids	Alkaloids	C5H9N3	112.09	95.06	111.08	[M+H]+	3	51-45-6	C00388	120059	93020.9	88210	75873.1	72923.8	101279	98721.3	99096.1	93021.6	111194	82833.4	113818	139999	130891	111456	ko00340,ko01100,ko01110
Authentic standards	pme1936	Creatinine	Alkaloids	Alkaloids	C4H7N3O	114.07	86.07	113.059	[M+H]+	3	60-27-5	C00791	144233	119856	104651	118765	130593	109857	91042.1	86418.4	69431.2	97377.9	93203.9	84323	135565	151935	157508	ko00330,ko01100
Artificial identification	Hahp000801	alanine betaine	Alkaloids	Alkaloids	C5H11NO2	118.08	72.08	117.079	[M+H]+	3	-	-	2.46116e+07	1.71305e+07	1.53856e+07	1.39495e+07	1.46303e+07	1.41105e+07	2.11541e+06	1.87334e+06	2.15895e+06	1.92562e+06	1.87821e+06	1.83559e+06	2.18101e+07	2.06992e+07	1.96807e+07	-
Authentic standards	pme1011	Benzamidine	Alkaloids	Alkaloids	C7H8N2	121.076	104.049	120.069	[M+H]+	3	618-39-3	C01784	1.42062e+07	1.12694e+07	1.01896e+07	9.96486e+06	1.12642e+07	9.26984e+06	1.50083e+06	1.4132e+06	1.56664e+06	1.50613e+06	1.63341e+06	1.53716e+06	1.07275e+07	1.06515e+07	9.93918e+06	-
Artificial identification	pmb0069	Benzamide	Alkaloids	Alkaloids	C7H7NO	122.06	105.03	121.053	[M+H]+	3	55-21-0	C09815	517715	376994	344272	329469	380758	333086	65107.2	55875.4	62075.3	71609.2	75511.3	63259	328060	344974	301410	-
Artificial identification	pme1216	2-Picolinic acid	Alkaloids	Pyridine alkaloids	C6H5NO2	122.02	78.03	123.032	[M-H]-	3	98-98-6	C10164	306723	334373	248222	270022	286870	239125	86511.8	86690	97253.6	93050.7	86006.3	66284.4	264876	182180	121525	ko00380,ko01100
Artificial identification	Lmbn000612	4-hydroxy-1-pyrroline-2-carboxylic acid	Alkaloids	Pyrrole alkaloids	C5H7NO3	128.04	82.03	129.043	[M-H]-	3	9054-77-7	C04282	21158.8	18737.6	18732.2	19986.4	18844.3	18627.1	7263.97	7316.6	8740.16	5248.5	7414.69	8082.19	16563.5	15141	12759.5	ko00470,ko01100
Artificial identification	Ysjp000315	Pipecolic acid	Alkaloids	Piperidine alkaloids	C6H11NO2	130.1	56.05	129.079	[M+H]+	3	535-75-1	-	8.49925e+06	5.76535e+06	6.19168e+06	5.95898e+06	5.32047e+06	5.07209e+06	5.81942e+06	5.13653e+06	5.49491e+06	4.88838e+06	4.90054e+06	5.20673e+06	9.29684e+06	8.0886e+06	8.28375e+06	-
Authentic standards	pme2831	1,1-Dimethylbiguanide	Alkaloids	Alkaloids	C4H11N5	130.109	71.0604	129.101	[M+H]+	3	657-24-9	C07151	238075	191968	173051	179662	180214	172368	309049	331165	359690	294630	309215	316280	320562	333787	351631	-
Authentic standards	pme2693	N-Acetylputrescine	Alkaloids	Alkaloids	C6H14N2O	131.12	114.09	130.111	[M+H]+	3	18233-70-0	C02714	80134.7	89041.3	71006.1	78329.4	80729.6	66813.8	72720.4	58505.9	60578	62054.6	72267.2	67239.9	91991.9	89820.4	108055	ko00330,ko01100
Authentic standards	pmb0501	Agmatine	Alkaloids	Alkaloids	C5H14N4	131.13	114.1	130.122	[M+H]+	3	306-60-5	C00179	80134.7	89041.3	71006.1	78329.4	80729.6	66813.8	72720.4	58505.9	60578	62054.6	72267.2	67239.9	91991.9	89820.4	108055	ko00330,ko00999,ko01100,ko01110
Artificial identification	pma3649	5-Aminolevulinic Acid	Alkaloids	Alkaloids	C5H9NO3	132.07	86.06	131.058	[M+H]+	3	106-60-5	C00430	1.75807e+07	1.47963e+07	1.25865e+07	1.51995e+07	1.82969e+07	1.24838e+07	782808	737463	692188	211108	608137	730611	1.11423e+07	1.08815e+07	9.05214e+06	ko00260,ko00860,ko01100,ko01110,ko01240,ko02010
Artificial identification	pmc0682	4-Aminoindole	Alkaloids	Plumerane	C8H8N2	133.08	116.05	132.069	[M+H]+	3	5192-23-4	-	28995.1	25287	15970.6	20246	12722.8	17649.3	2544.56	2544.56	2544.56	2544.56	2544.56	2544.56	25161.7	16352.9	18994.2	-
Authentic standards	MWSmce314	Oxindole	Alkaloids	Plumerane	C8H7NO	134.06	106.07	133.053	[M+H]+	3	59-48-3	C12312	39434.2	52258	37100	32017.9	24349.3	30237.9	4609.76	4609.76	4609.76	4609.76	4609.76	4609.76	30241.2	23048.8	37541.6	ko00402,ko00999,ko01100,ko01110
Authentic standards	MWSmce625	2,3,5,6-Tetramethylpyrazine; Ligustrazine	Alkaloids	Alkaloids	C8H12N2	137.11	55.05	136.1	[M+H]+	3	1124-11-4	-	313930	303576	284256	251661	318502	267501	33543	33543	33543	33543	33543	33543	228081	224980	167715	-
Authentic standards	MWSmce016	Nicotinic Acid Methyl Ester(Methyl Nicotinate)	Alkaloids	Pyridine alkaloids	C7H7NO2	138.05	78.03	137.048	[M+H]+	3	93-60-7	-	365142	299803	212177	228629	181168	189752	10139.4	9236.49	13662.2	12434.2	8120.14	4259.18	199263	243957	222548	-
Artificial identification	Lmqp002784	Salicylamide	Alkaloids	Alkaloids	C7H7NO2	138.06	77.04	137.048	[M+H]+	3	65-45-2	-	312746	253795	266968	198599	211436	171597	104854	65520.4	124746	89313.8	96906.6	99474.2	307311	459205	361221	-
Authentic standards	pme1738	3-Carbamyl-1-methylpyridinium;(1-Methylnicotinamide)	Alkaloids	Pyridine alkaloids	C7H9N2O	138.08	94.07	137.071	[M+H]+	3	1005-24-9	C02918	7.56607e+06	5.64747e+06	5.74669e+06	5.06498e+06	5.05533e+06	5.16604e+06	4.99543e+06	4.68112e+06	4.92998e+06	4.65233e+06	4.26327e+06	4.721e+06	8.87418e+06	7.94147e+06	8.38013e+06	ko00760,ko01100
Authentic standards	MWSmce584	L-Tyramine	Alkaloids	Alkaloids	C8H11NO	138.09	77.04	137.084	[M+H]+	3	51-67-2	C00483	178485	113296	122067	131384	108719	110239	84456.2	89194.7	106090	101573	108544	91513.6	148919	138345	129590	ko00350,ko00950,ko01100,ko01110,ko01240
Authentic standards	mws0704	O-Phosphorylethanolamine	Alkaloids	Alkaloids	C2H8NO4P	140.01	78.96	141.019	[M-H]-	3	1071-23-4	C00346	123133	118553	111597	111247	100539	99271.8	71916.7	71149.7	68885.4	66662.2	68776	69727.4	120144	101526	91727.2	ko00563,ko00564,ko00600,ko01100
Artificial identification	pmp000097	Guvacoline	Alkaloids	Piperidine alkaloids	C7H11NO2	142.09	124.07	141.079	[M+H]+	3	495-19-2	C16821	179238	125791	138893	133568	139624	127366	81015.9	111631	173131	135860	124358	89320.4	134395	135445	196376	-
Artificial identification	pma2987	Histidinol	Alkaloids	Alkaloids	C6H11N3O	142.1	124.09	141.09	[M+H]+	3	501-28-0	C00860	179238	125791	138893	133568	139624	127366	81015.9	111631	173131	135860	124358	89320.4	134395	135445	196376	ko00340,ko01100,ko01110,ko01230
Authentic standards	MWStz135	Pseudotropine	Alkaloids	Tropan alkaloids	C8H15NO	142.12	96.09	141.115	[M+H]+	3	135-97-7	C02066	125343	98880.3	82182.5	94080	63903.4	81186.1	2.893e+06	2.77069e+06	2.79665e+06	2.56526e+06	2.02241e+06	2.83732e+06	593792	469381	522288	ko00960,ko01110
Artificial identification	Lmcp000611	2-Amino-4,5-dihydro-1H-imidazole-4-acetic acid	Alkaloids	Alkaloids	C5H9N3O2	144.08	84.06	143.07	[M+H]+	3	69098-41-5	-	3.18657e+06	3.13394e+06	2.98687e+06	2.98872e+06	3.20398e+06	2.89205e+06	1.39184e+06	1.32881e+06	1.02525e+06	1.45403e+06	1.15012e+06	1.05964e+06	2.53523e+06	2.23098e+06	2.51075e+06	-
Authentic standards	MWSmce157	Stachydrine	Alkaloids	Pyrrole alkaloids	C7H13NO2	144.1	58.06	143.095	[M+H]+	3	471-87-4	C10172	65087.2	57357.6	37892.7	42397.3	46409.9	33311.2	352881	324149	369361	307559	290011	331971	164430	140913	146944	-
Artificial identification	Rfmb320	1-Methylpiperidine-2-carboxylic acid*	Alkaloids	Piperidine alkaloids	C7H13NO2	144.102	84.0813	143.095	[M+H]+	3	7730-87-2	-	3.18657e+06	3.13394e+06	2.98687e+06	2.98872e+06	3.20398e+06	2.89205e+06	1.39184e+06	1.32881e+06	1.02525e+06	1.45403e+06	1.15012e+06	1.05964e+06	2.53523e+06	2.23098e+06	2.51075e+06	-
Artificial identification	Zajp000573	N-(4-oxopentyl)-acetamide*	Alkaloids	Alkaloids	C7H13NO2	144.1	84.08	143.095	[M+H]+	3	-	-	3.18657e+06	3.13394e+06	2.98687e+06	2.98872e+06	3.20398e+06	2.89205e+06	1.39184e+06	1.32881e+06	1.02525e+06	1.45403e+06	1.15012e+06	1.05964e+06	2.53523e+06	2.23098e+06	2.51075e+06	-
Artificial identification	Hmcp000405	Dihydroisopelletierine	Alkaloids	Piperidine alkaloids	C8H17NO	144.14	84.08	143.131	[M+H]+	3	-	-	3.92281e+06	3638404	3.54723e+06	3.05948e+06	3.81617e+06	3.15596e+06	310821	298701	278235	224211	270240	247722	2.22844e+06	2.12305e+06	2.30154e+06	-
Authentic standards	MWS3020	N-Acetylcadaverine	Alkaloids	Alkaloids	C7H16N2O	145.13	86.1	144.126	[M+H]+	3	32343-73-0	-	102172	81362.6	90702.7	90031.9	81157.5	69947.9	78935.1	60361.2	65764.9	75002.9	62157.2	75296.5	91297.7	101409	103452	-
Authentic standards	mws0103	Indole-3-carboxaldehyde	Alkaloids	Plumerane	C9H7NO	146.06	91.05	145.053	[M+H]+	3	487-89-8	C08493	180199	187321	158714	167923	201075	169529	26267.4	27852.9	15547.2	26169.6	22180	19149.7	118102	103826	96399.5	-
Artificial identification	MA10074217	4-Hydroxyquinoline	Alkaloids	Quinoline alkaloids	C9H7NO	144.05	115.04	145.053	[M-H]-	3	611-36-9	C06343	52620.4	44367.3	42219.8	41260.7	41939.3	42418.8	5863.08	9310.34	7722.47	7331.89	9315.98	8726.45	33853.3	27584.1	20346.4	-
Authentic standards	MWSmce572	Cinnamamide	Alkaloids	Alkaloids	C9H9NO	148.08	103.06	147.068	[M+H]+	3	22031-64-7	-	17822.7	22129.5	18562.5	11805.8	10762.9	12864.4	2144.59	2144.59	2144.59	2144.59	2144.59	2144.59	13321	13216.3	10722.9	-
Artificial identification	Lmxn006423	2(3H)-Benzothiazolone	Alkaloids	Alkaloids	C7H5NOS	150	122.01	151.009	[M-H]-	3	934-34-9	-	37367.4	41482.9	38200.7	38358.8	36811.6	26087.5	54686.7	45680.5	55050.9	47890.5	52947.9	51772.8	46202.3	34701.4	32653.4	-
Artificial identification	Wbmp001002	4-methoxybenzamide	Alkaloids	Alkaloids	C8H9NO2	152.07	107.05	151.063	[M+H]+	3	3424-93-9	-	52430.1	76511.1	72312.8	49624.7	59985.1	53415.3	14094	18134.2	13257.6	9708.98	18399.2	9917.79	51037.4	56259.9	56779.5	-
Authentic standards	MWS0687	1-Methyl-6-Oxo-1,6-Dihydropyridine-3-Carboxamide	Alkaloids	Pyridine alkaloids	C7H8N2O2	153.07	108.04	152.059	[M+H]+	3	701-44-0	C05842	69683.5	45473.4	64352.2	60217.8	56732.8	49154.3	19015.8	13286.4	8951.85	12612.5	12610.7	11422.1	43062.5	47088.3	49111.5	ko00760,ko01100
Authentic standards	mws0943	1,4-Dihydro-1-Methyl-4-oxo-3-pyridinecarboxamide	Alkaloids	Pyridine alkaloids	C7H8N2O2	151.05	71.01	152.059	[M-H]-	3	769-49-3	C05843	569869	506673	502292	480800	483728	469894	18971.9	17898.7	18280.2	17099.7	18160.8	17539.2	365120	310389	309422	ko00760,ko01100
Artificial identification	Zbzp000519	Retronecine	Alkaloids	Pyrrole alkaloids	C8H13NO2	156.1	110.07	155.095	[M+H]+	3	480-85-3	C06177	6.2599e+06	7.03596e+06	6.50921e+06	4.80193e+06	4.55505e+06	4.13121e+06	4.32945e+06	3.7739e+06	4.07635e+06	3.62532e+06	3.7165e+06	3.8077e+06	6.59225e+06	5.54368e+06	5.68133e+06	ko00960,ko01110
Authentic standards	MWSmce240	Triacetonamine	Alkaloids	Piperidine alkaloids	C9H17NO	156.13	58.06	155.131	[M+H]+	3	826-36-8	-	58422.9	49070.5	49739.5	52999.5	45728.4	50245.5	41497.8	25258.5	32338.9	17813	37573	33098.1	38080.2	48445.2	36310.2	-
Authentic standards	mws1377	2,3'-Bipyridine	Alkaloids	Pyridine alkaloids	C10H8N2	157.08	103.05	156.069	[M+H]+	3	581-50-0	-	28446.2	39419.9	23631.3	19005.6	19637	18088.9	3617.78	3617.78	3617.78	3617.78	3617.78	3617.78	40113.5	28399.7	25414.3	-
Artificial identification	pmb0819	3-Indoleacetonitrile	Alkaloids	Plumerane	C10H8N2	157.08	130.07	156.069	[M+H]+	3	771-51-7	C02938	57699.6	30993.1	43159.3	33438.2	44516.1	48140.2	12142.3	9383.7	10738	9472.03	11669.5	7459.26	42115.7	34643.3	23403.8	ko00380,ko01100
Artificial identification	Zmbp000490	Valerine	Alkaloids	Alkaloids	C8H15NO2	158.12	112.08	157.11	[M+H]+	3	-	-	516159	449156	520364	519859	433970	471680	2.79826e+06	3.03266e+06	3.48606e+06	2.82515e+06	3.71931e+06	2.79358e+06	1.77312e+06	1.62394e+06	1.69974e+06	-
Artificial identification	Zmsp000758	1-(Hydroxymethyl)hexahydro-1h-pyrrolizin-2-ol	Alkaloids	Pyrrole alkaloids	C8H15NO2	158.12	70.07	158.117	[M+H]+	3	-	-	917483	1.94524e+06	1.92258e+06	1.60426e+06	1.67358e+06	952071	1.65584e+07	1.59874e+07	1.56189e+07	1.59595e+07	1.65184e+07	1.57252e+07	7.87181e+06	7.06874e+06	7.43426e+06	-
Authentic standards	MWSmce526	Daminozide	Alkaloids	Alkaloids	C6H12N2O3	161.09	143.08	160.085	[M+H]+	3	1596-84-5	C10996	65753.3	42758	35777.3	42218.8	23689.4	39034.9	23242.3	19166.5	23538.8	16026.5	20283.3	11496	43560	23395.3	22666.1	-
Authentic standards	mws0102	Indole-5-carboxylic acid*	Alkaloids	Plumerane	C9H7NO2	160.04	116.05	161.048	[M-H]-	3	1670-81-1	-	21580.8	20739.6	20312.6	18245.8	16386.6	14584.8	27240.2	28783.1	29217.4	26014.6	27084.3	30015.7	23437.5	17107.7	21713.2	-
Authentic standards	mws1417	Indole-3-carboxylic acid*	Alkaloids	Plumerane	C9H7NO2	160.04	116.05	161.048	[M-H]-	3	771-50-6	C19837	29972.1	32596	28970	31026	35104.5	25928.7	48660.8	41730.8	39281.1	38310.1	39278.1	46674.5	45008.4	27507	28635.7	-
Authentic standards	mws1346	DL-2-Aminoadipic acid	Alkaloids	Alkaloids	C6H11NO4	162.076	98.0601	161.069	[M+H]+	3	542-32-5	C00956	2.80252e+06	1.81979e+06	1.68544e+06	1.99517e+06	1.46544e+06	2.03745e+06	1.9597e+07	1.81811e+07	2.06581e+07	1.7595e+07	1.4928e+07	2.04015e+07	6.11199e+06	5.72246e+06	5.06542e+06	ko00300,ko00310,ko01100,ko01110,ko01210,ko01230
Artificial identification	Lcsn001739	3-Hydroxy-3-methyloxindole	Alkaloids	Plumerane	C9H9NO2	162.06	92.06	163.063	[M-H]-	3	3040-34-4	C05834	590850	569379	571314	504517	524297	489348	20363	17731.6	18928.4	16592.9	19592.4	17615	439182	353658	326229	ko00380
Artificial identification	Hmtp000776	4,5,6-Trihydroxy-2-cyclohexen-1-ylideneacetonitrile	Alkaloids	Alkaloids	C8H9NO3	168.07	105.03	167.058	[M+H]+	3	-	-	2.92531e+06	2.6804e+06	2.63662e+06	2.48147e+06	2.73159e+06	2.31111e+06	371183	387838	392561	339802	384095	364332	2.18298e+06	1.99696e+06	2.00203e+06	-
Artificial identification	Wahlp01379	3-Methoxytyramine	Alkaloids	Phenolamine	C9H13NO2	168.1	91.05	167.095	[M+H]+	3	554-52-9	C05587	360392	390833	335404	335527	367795	293727	90945.1	90026.2	85434.3	67687.4	87146.1	92001.6	268200	262457	262837	ko00350,ko00965,ko01100
Authentic standards	pme3081	pyridoxamine	Alkaloids	Pyridine alkaloids	C8H12N2O2	169.1	134.06	168.09	[M+H]+	3	85-87-0	C00534	195381	226856	223875	163272	162691	136205	386744	317119	405997	369580	364900	350865	194679	166950	160515	ko00750,ko01100
Authentic standards	MWSslk100	Diphenylamine	Alkaloids	Alkaloids	C12H11N	170.1	93.06	169.089	[M+H]+	3	122-39-4	C11016	10165.7	12520.2	12554.6	8916.01	12490.8	9824.81	6394.13	6793.53	6513.94	7079.03	2441.35	6936.69	11292.1	5726.57	7309.05	-
Authentic standards	MWS5169	Quinoline-4-carboxylic acid	Alkaloids	Quinoline alkaloids	C10H7NO2	172.04	128.05	173.048	[M-H]-	3	486-74-8	C06414	8403.48	7492.21	6134.36	7682.06	6625.11	5848.38	14729.2	12569.5	13939.2	13972.5	12711.9	15225.9	8858.05	8525.1	6728.49	-
Artificial identification	Zmbp002117	1-Methoxy-3-indolealdehyde	Alkaloids	Plumerane	C10H9NO2	176.07	133.05	175.063	[M+H]+	3	-	-	160464	101333	88694.2	118153	182457	99464.1	9655.32	9655.32	9655.32	9655.32	9655.32	9655.32	48276.6	52386.6	57205.9	-
Authentic standards	pme2024	Serotonin; 5-Hydroxytryptamine*	Alkaloids	Plumerane	C10H12N2O	177.1	160.08	176.095	[M+H]+	3	50-67-9	C00780	528930	436969	431986	422444	409421	392091	3.28807e+06	3.19661e+06	2.86819e+06	3.45592e+06	3.48852e+06	2.75711e+06	1.10769e+06	1.7998e+06	822833	ko00380,ko01100,ko01110
Artificial identification	pmb0774	N-Hydroxytryptamine*	Alkaloids	Plumerane	C10H12N2O	177.102	160.075	176.095	[M+H]+	3	-	C17203	528930	436969	431986	422444	409421	392091	3.28807e+06	3.19661e+06	2.86819e+06	3.45592e+06	3.48852e+06	2.75711e+06	1.10769e+06	1.7998e+06	822833	ko00380,ko01100
Artificial identification	Wayp003244	3-Succinoylpyridine	Alkaloids	Pyridine alkaloids	C9H9NO3	180.06	134.06	179.058	[M+H]+	3	4192-31-8	C19569	102106	77209.9	69692	92330.3	65909.5	46016.3	8428.7	8428.7	8428.7	8428.7	8428.7	8428.7	99676.6	42143.5	66967.5	ko00760,ko01100
Authentic standards	pmb1754	O-Phosphocholine	Alkaloids	Alkaloids	C5H15NO4P+	184.07	125	184.073	[M]+	3	107-73-3	C00588	1.85047e+06	1.47872e+06	1.4171e+06	1.56284e+06	1.38804e+06	1.36048e+06	737575	665934	623165	618052	603268	655878	1.52469e+06	1.01831e+06	1.12e+06	ko00564,ko01100
Artificial identification	Zmtn001624	N-Acetylisatin	Alkaloids	Plumerane	C10H7NO3	188.04	144.05	189.043	[M-H]-	3	574-17-4	C02172	7.74482e+06	7.30427e+06	7.85202e+06	6.91609e+06	7.32453e+06	7.13943e+06	30508.1	32058.5	33011.8	29881.2	31439.5	34988.8	4.74882e+06	4.30828e+06	3.97415e+06	ko00380
Authentic standards	pme2244	3-Indolepropionic acid	Alkaloids	Plumerane	C11H11NO2	190.09	118.07	189.079	[M+H]+	3	830-96-6	C22236	132291	112304	150593	155040	126582	131933	25569.2	23400.9	26567.5	24655.3	20860.1	27526.5	74792.7	66664.1	80002.7	-
Authentic standards	mws0597	5-Hydroxyindole-3-acetic acid	Alkaloids	Plumerane	C10H9NO3	190.05	146.06	191.058	[M-H]-	3	54-16-0	C05635	158177	119005	130993	129990	159421	143167	12395.7	17975.8	13917.7	8571.77	14060.9	8590.1	79816.4	71874.2	71259.2	ko00380,ko01100
Artificial identification	Lcsp001671	2-oxindole-3-acetic acid	Alkaloids	Plumerane	C10H9NO3	192.06	146.06	191.058	[M+H]+	3	2971-31-5	C22202	367671	312860	277953	321538	369594	307397	186438	171473	142105	145002	164535	139399	194768	228813	206609	ko00380
Artificial identification	Lmyp003387	2-Oxo-3,4-dihydro-1H-quinoline-3-carboxylic acid	Alkaloids	Quinoline alkaloids	C10H9NO3	192.07	146.06	191.058	[M+H]+	3	246867-17-4	-	76075.4	98162.7	114376	101103	88273.7	83952.2	6188.3	6188.3	6188.3	6188.3	6188.3	6188.3	36662.2	62745.2	30941.5	-
Artificial identification	Lmmp002080	N-(4-Aminobutyl)benzamide	Alkaloids	Alkaloids	C11H16N2O	193.13	105.03	192.126	[M+H]+	3	5692-23-9	-	799050	632866	690587	648954	652033	548109	31502.2	30773.5	57577	41098	44091.8	38039.1	554395	561335	575011	-
Authentic standards	MWSslk057	9-Aminoacridine	Alkaloids	Quinoline alkaloids	C13H10N2	195.09	178.07	194.084	[M+H]+	3	90-45-9	-	15710.6	22438.3	13403	17097	15660.7	22010	1693.63	1693.63	1693.63	1693.63	1693.63	1693.63	8468.13	8714.16	16912.2	-
Authentic standards	mws0018	Spermine	Alkaloids	Alkaloids	C10H26N4	203.22	84.08	202.216	[M+H]+	3	71-44-3	C00750	5.94942e+06	5.51747e+06	5.74788e+06	5.355e+06	5.69975e+06	5.73239e+06	3.74535e+06	3.6192e+06	3.46892e+06	3.20253e+06	3.76961e+06	3.5669e+06	5.42975e+06	3.63107e+06	4.11486e+06	ko00330,ko00410,ko00480,ko00770,ko01100,ko01240
Artificial identification	Zmtn001464	4,8-Dihydroxyquinoline-2-carboxylic acid	Alkaloids	Quinoline alkaloids	C10H7NO4	204.03	160.04	205.037	[M-H]-	3	59-00-7	C02470	292277	303198	310033	287529	291788	278658	107875	111025	115732	107621	118988	108698	220757	217813	207594	ko00380
Artificial identification	pmb0818	Methoxyindoleacetic acid	Alkaloids	Plumerane	C11H11NO3	206.08	145.05	205.074	[M+H]+	3	3471-31-6	C05660	8.18586e+06	8.12175e+06	8.21909e+06	7.86999e+06	7.75522e+06	7.40396e+06	1.21128e+06	1.12768e+06	1.14967e+06	1.27589e+06	1.21366e+06	1.08982e+06	5.02633e+06	4.77085e+06	5.02456e+06	ko00380
Artificial identification	Layp005485	N-(2-hydroxyethyl)-N-methyl-3-phenylacrylamide	Alkaloids	Alkaloids	C12H15NO2	206.118	131.053	205.11	[M+H]+	3	-	-	12037.3	18878	8035.34	9905.46	10702.3	10372.4	1545.83	1545.83	1545.83	1545.83	1545.83	1545.83	12550.7	7729.14	10653.3	-
Artificial identification	Hmcp001824	Ailanindole	Alkaloids	Plumerane	C12H8N2O2	213.07	167.06	212.059	[M+H]+	3	159903-51-2	-	47784.9	53690.3	37328.7	41380.8	48734.9	45656.4	5481.02	5481.02	5481.02	5481.02	5481.02	5481.02	45953.5	27405.1	44195.8	-
Authentic standards	mws0677	N-Acetyl-5-hydroxytryptamine	Alkaloids	Plumerane	C12H14N2O2	219.11	160.08	218.106	[M+H]+	3	1210-83-9	C00978	4.86519e+06	4.91076e+06	4.40415e+06	4.53293e+06	4.43078e+06	4.39818e+06	57858.4	50755	54486	43034.9	53136.8	47254.7	2.1767e+06	2.0923e+06	2.16651e+06	ko00380,ko01100,ko01110
Artificial identification	Lahp003147	N,N-cinnamoylbutanediamine*	Alkaloids	Phenolamine	C13H18N2O	219.15	131.05	218.142	[M+H]+	3	-	-	16921.5	16921.5	16921.5	16921.5	16921.5	16921.5	119346	109133	115812	84607.4	115890	116804	119127	94759.6	133953	-
Artificial identification	Qagp003587	N-Monocinnamoylputrescine*	Alkaloids	Phenolamine	C13H18N2O	219.15	131.05	218.142	[M+H]+	3	-	-	51502.5	51502.5	51502.5	51502.5	51502.5	51502.5	515970	481520	529402	447157	534902	454098	290307	257513	287651	-
Artificial identification	Wahp002483	N-Cis-Cinnamoylputrescine	Alkaloids	Phenolamine	C13H18N2O	219.151	131.055	218.143	[M+H]+	3	-	-	146047	118346	100255	93351.2	112760	77127.8	13313	13313	13313	13313	13313	13313	98860.1	90613.3	66565.2	-
Artificial identification	Hmyp002656	Methyl dioxindole-3-acetate	Alkaloids	Plumerane	C11H11NO4	222.08	130.06	221.069	[M+H]+	3	57061-18-4	-	449558	417661	366257	403701	416253	375171	201301	242102	224103	196936	267526	183471	413863	305571	265475	-
Artificial identification	Lssp210412	Cuscohygrine	Alkaloids	Pyrrole alkaloids	C13H24N2O	225.2	100.11	224.189	[M+H]+	3	454-14-8	C06521	78528.2	79824.4	73569.3	69709.1	76655.8	78298.3	102768	106695	99728.3	102856	93456.6	101628	96955	238489	246266	ko00960,ko01110
Artificial identification	Zahp011321	N-Isobutyl Decanamide	Alkaloids	Alkaloids	C14H29NO	228.23	228.24	227.225	[M+H]+	3	73785-31-6	-	41691.3	40033.5	34466.1	37318.8	35474.7	31805.5	29887.5	28322.5	30397.2	29822	28954.4	29564.9	40014.2	55721.2	54205.2	-
Authentic standards	MWSHC2027	1-Methyl-1,2,3,4-tetrahydro-β-carboline-3-carboxylic acid	Alkaloids	Plumerane	C13H14N2O2	231.11	158.1	230.106	[M+H]+	3	42438-72-2	-	17450.7	28285.2	19383.3	17337.1	28257	21244.8	23076.6	20535.9	25991.1	19741.4	35739.6	30538.8	13983.6	29070.7	17982.3	-
Artificial identification	Lskp211283	1',2',3',4'-tetrahydro-5'-deoxypinnatanine	Alkaloids	Alkaloids	C10H20N2O4	233.15	84.05	232.142	[M+H]+	3	-	-	190995	221255	185411	208783	189881	218609	417952	421680	447793	349172	361039	411049	138593	128432	134647	-
Authentic standards	mws1383	Lumichrome	Alkaloids	Alkaloids	C12H10N4O2	243.09	145.08	242.08	[M+H]+	3	1086-80-2	C01727	253846	202098	206556	174046	152778	284484	240479	214080	190719	173521	156072	174230	293228	284890	293235	ko00740
Artificial identification	Wagp002534	Fagaramide	Alkaloids	Alkaloids	C14H17NO3	248.13	177.05	247.121	[M+H]+	3	495-86-3	C10455	5118.44	2559.04	6801.43	5663.1	6274.78	3326.53	67655.6	63848.7	55582.4	42513.9	59007.9	54301.7	19430.8	14883.3	20665.7	-
Artificial identification	pmp000479	N-Isobutyl-2E,4E-dodedienamide	Alkaloids	Alkaloids	C16H29NO	252.23	196.2	251.225	[M+H]+	3	-	-	19727.7	18641.1	17657.1	21008.7	18092.2	20225.4	22373.6	24764.3	19759.5	24041	24197	22584.6	21154.3	12194.1	14633.8	-
Artificial identification	pmp001244	Caffeoylcholine	Alkaloids	Phenolamine	C14H20NO4+	266.14	207.07	266.139	[M]+	3	87189-10-4	-	184055	168731	165919	214616	202750	184323	17537.2	17537.2	17537.2	17537.2	17537.2	17537.2	92120.5	87686.2	117392	-
Artificial identification	Lmmp002013	Dihydroferuloylputrescine	Alkaloids	Phenolamine	C14H22N2O3	267.17	179.07	266.163	[M+H]+	3	-	-	34054.5	25631.7	10229.5	18018.1	38106.1	30051.9	147632	186817	171913	192166	239055	207940	82804.4	68331.7	65251	-
Artificial identification	Lacp001431	N-(3-hydroxy-4-methoxyphenethyl)-4-hydroxybutanamide	Alkaloids	Alkaloids	C14H21NO4	268.15	136.06	267.147	[M+H]+	3	-	-	4.12602e+06	3.95793e+06	3.87475e+06	4.08481e+06	4.71392e+06	4.05768e+06	303546	285369	290389	283384	319115	286065	2.26032e+06	1.88819e+06	1.90887e+06	-
Artificial identification	pmb0508	p-Coumaroylagmatine	Alkaloids	Phenolamine	C14H20N4O2	277.17	147.04	276.159	[M+H]+	3	7295-86-5	C04498	341714	364050	361968	287763	380525	300881	22562	11744.1	5869.67	19192.5	13743.7	16251.2	182235	176157	167924	ko00999,ko01100,ko01110
Artificial identification	Lmhp003013	N-Feruloyl-Cadaverine	Alkaloids	Phenolamine	C15H22N2O3	279.17	177.05	278.163	[M+H]+	3	-	-	30707.8	29899.3	25175	42139	20224.9	23938.9	4044.99	4044.99	4044.99	4044.99	4044.99	4044.99	26150.8	21060.3	32309.6	-
Artificial identification	Wmln002759	4-(Rhamnosyloxy)phenylacetonitrile	Alkaloids	Phenolamine	C14H17NO5	278.107	131.038	279.111	[M-H]-	3	122001-32-5	-	8437.19	12043.9	14228.9	10232.3	8195.21	10290.3	2589.7	3493.58	3301.97	3522.85	3509.83	4506.73	41939.2	28322.3	36460.7	-
Authentic standards	MWStz004	2-(1H-Indole-3-carboxamido)benzoic acid*	Alkaloids	Plumerane	C16H12N2O3	281.09	237.07	280.085	[M+H]+	3	171817-95-1	-	11780.1	12744.6	10049.7	10014.5	13293.8	9218.12	20792.5	17524.2	14246.8	17457.3	14491.1	18740.7	11629.1	11005.6	15953.8	-
Authentic standards	MWStz239	4,9-Dimethoxycanthin-6-one*	Alkaloids	Plumerane	C16H12N2O3	281.093	237.066	280.085	[M+H]+	3	1270001-72-3	-	11780.1	12744.6	10049.7	10014.5	13293.8	9218.12	20792.5	17524.2	14246.8	17457.3	14491.1	18740.7	11629.1	11005.6	15953.8	-
Artificial identification	pmp001245	Feruloylcholine	Alkaloids	Phenolamine	C15H22NO4+	280.15	221.08	280.154	[M]+	3	85927-25-9	-	64873.3	42632.3	51707.1	64134	75522.8	38379.7	5689.58	5689.58	5689.58	5689.58	5689.58	5689.58	28447.9	37566.2	33744	-
Artificial identification	Zahp014087	N-(12-methyltetradecyl)propionamide	Alkaloids	Alkaloids	C18H37NO	284.3	88.08	283.288	[M+H]+	3	-	-	9082.41	6896.99	7804.78	7205.04	6960.67	4857.93	7007.51	6220.34	9111.57	12461.1	8437.66	6067.43	7128.02	13001.5	12754.5	-
Artificial identification	Zmzp005934	Stearamide	Alkaloids	Alkaloids	C18H37NO	284.3	102.09	283.288	[M+H]+	3	124-26-5	C13846	8283.22	7253.32	7390.28	6385.01	6330.97	6288.44	6755.31	6884.17	9092.55	9499.73	8400.79	5315.13	7137.35	9433.04	9726.21	-
Artificial identification	pmp001269	Hexadecyl ethanolamine	Alkaloids	Alkaloids	C18H39NO	286.31	268.3	285.303	[M+H]+	3	-	-	82792.3	91188.3	113489	103905	89827.5	96024.4	74004.1	120014	67400	84889.2	38506.8	64564.7	86533.4	76904.7	79505	-
Artificial identification	pmb3374	N-p-Coumaroyl hydroxydehydroagmatine	Alkaloids	Phenolamine	C14H18N4O3	289.13	119.05	290.138	[M-H]-	3	-	-	31061.3	33765.2	27314.6	31758	23914.4	24605	4782.88	4782.88	4782.88	4782.88	4782.88	4782.88	33970.5	26915.7	25899.3	-
Artificial identification	pmb0502	p-Coumaroylspermidine	Alkaloids	Phenolamine	C16H25N3O2	292.202	147.044	291.195	[M+H]+	3	-	-	102826	52832.5	85556.2	90272.9	82890.4	38772.4	929.366	4646.83	929.366	7470.83	9984.26	929.366	20135.4	26668.2	43265.3	-
Artificial identification	pma0101	Caffeoylagmatine	Alkaloids	Phenolamine	C14H20N4O3	293.16	163.04	292.154	[M+H]+	3	-	-	601102	554820	562942	461016	572072	469693	36905.3	36905.3	36905.3	36905.3	36905.3	36905.3	274307	184527	241553	-
Artificial identification	pmb2893	N-p-Coumaroylhydroxyagmatine	Alkaloids	Phenolamine	C14H20N4O3	291.15	119.05	292.154	[M-H]-	3	-	-	169002	146754	146990	148430	139824	135985	19263.3	22717	21875.8	23070.1	23770.5	22945.3	119746	106475	97923.5	-
Artificial identification	Waqkp01819	p-Coumaroyl-hydroxyagmatine	Alkaloids	Phenolamine	C14H20N4O3	293.16	147.04	292.154	[M+H]+	3	-	-	228947	221271	184749	202641	214530	144927	17837.9	21208.9	9270.29	11607.4	21061.6	19370.8	101172	88647.6	103789	-
Artificial identification	Lmmp001673	2-Ethyl-3-methylmaleimide-N-glucoside	Alkaloids	Alkaloids	C13H19NO7	302.12	140.07	301.116	[M+H]+	3	-	-	161880	168465	203947	155914	172969	151297	19076.3	15191.7	22583.5	9186.67	15600.7	19374	85942.2	75359.9	80735.2	-
Authentic standards	MWSmce521	Dobutamine	Alkaloids	Alkaloids	C18H23NO3	302.17	137.06	301.168	[M+H]+	3	34368-04-2	C06967	324901	341951	300855	357735	316698	303944	4039.96	5632.03	9151.25	11173.7	5931.15	3529.33	176337	182075	161821	-
Authentic standards	mws1375	Nicotianamine	Alkaloids	Alkaloids	C12H21N3O6	304.15	185.09	303.143	[M+H]+	3	34441-14-0	C05324	413399	498816	458192	475550	504129	437983	93050.8	109178	103057	90006.3	116689	77485.4	280863	233411	253731	ko00270,ko00999,ko01100,ko01110
Artificial identification	Zmkp000654	Vicine	Alkaloids	Alkaloids	C10H16O7N4	305.11	143.06	304.102	[M+H]+	3	152-93-2	C08437	358388	433019	461719	357348	331159	355065	121293	78888.1	95408.4	106006	91907.7	90317.6	282666	221812	280891	-
Artificial identification	Lmap001823	Dhurrin	Alkaloids	Alkaloids	C14H17NO7	312.11	132.04	311.101	[M+H]+	3	499-20-7	C05143	1.10161e+06	1.15118e+06	1.23708e+06	1.10569e+06	1.31042e+06	1.26518e+06	44707.1	56771.9	54687.9	60426.8	71280.9	59324.2	682762	915673	863510	ko00460,ko01100,ko01110
Artificial identification	Lmlp004754	Ehretioside B	Alkaloids	Alkaloids	C14H17NO7	312.11	294.21	311.101	[M+H]+	3	156368-84-2	-	11090.9	13885.5	15903.2	14375.5	12654.7	14498.9	28473.1	23751.4	28593.6	25241.8	19308.8	24695.3	24569.2	25463.3	27333.5	-
Artificial identification	Lmtn001630	2-Glucosyloxy-2-phenylacetic acid amide	Alkaloids	Alkaloids	C14H19NO7	312.11	150.05	313.116	[M-H]-	3	-	-	58021.8	59438.9	48478.7	37010.3	46269.9	54033	6552.17	6552.17	6552.17	6552.17	6552.17	6552.17	38506.6	35702.7	32760.9	-
Artificial identification	Wagp002617	D-Glucosyl Indole-3-Carboxylate	Alkaloids	Plumerane	C15H17NO7	324.107	162.055	323.101	[M+H]+	3	-	-	265727	242742	258806	236720	289459	256074	7280.81	2452.95	9814.88	6139	8190.14	8607.19	161902	142876	150083	-
Authentic standards	mws0983	N-Oleoylethanolamine	Alkaloids	Alkaloids	C20H39NO2	326.31	62.06	325.298	[M+H]+	3	111-58-0	C20792	149151	116580	86378.7	86833.1	108883	117145	6806.36	7244.38	7342.49	7604.77	6138.99	6753.62	92923.6	91371.5	79490.2	-
Artificial identification	Walp003622	6-beta-d-glucopyranosyloxyindole-3-carboxylic acid	Alkaloids	Plumerane	C15H17NO8	340.1	178.05	339.095	[M+H]+	3	-	-	14748.2	14748.2	14748.2	14748.2	14748.2	14748.2	209979	198582	210146	224869	280635	244322	80839.3	73741.2	90621.4	-
Artificial identification	pma0633	N-p-Coumaroylspermine	Alkaloids	Phenolamine	C19H32N4O2	349.26	203.223	348.252	[M+H]+	3	130210-35-4	-	121878	134951	146261	127106	108716	121020	21402.1	29191.1	30836.6	15787.4	15192.9	21760.9	60688.8	63142.1	66370.7	-
Artificial identification	Lchp000340	Terminaline	Alkaloids	Steroid alkaloids	C23H41NO2	364.32	305.25	363.314	[M+H]+	3	15112-49-9	C10825	88524.2	90017.8	82300.2	83902	81118.2	81067.1	9925.26	9109.11	8211.51	6624.64	7553.87	7289.89	39641.9	40987.7	44726.2	-
Artificial identification	Lmyn002540	Dioxindole-3-acetyl-3-O-glucoside	Alkaloids	Plumerane	C16H19NO9	368.1	162.06	369.106	[M-H]-	3	-	-	471606	484814	510356	457373	592055	515421	45508.6	48876.9	46594.7	45143.4	50672.8	49629.5	315066	300398	315370	-
Artificial identification	pmb0489	N-Glucosyl-p-coumaroylputrescine	Alkaloids	Phenolamine	C19H28N2O7	397.2	147.04	396.19	[M+H]+	3	-	-	770747	915532	894790	763742	985376	701264	82259.9	82259.9	82259.9	82259.9	82259.9	82259.9	443483	411299	508422	-
Artificial identification	Qmgp101919	Shinonomenine	Alkaloids	Steroid alkaloids	C27H43NO	398.34	126.13	397.334	[M+H]+	3	70598-84-4	-	177596	193434	196198	189655	233287	198868	119916	97724.1	110891	109717	126628	108871	107377	94381.8	105856	-
Artificial identification	Hmmp002720	Solanidine	Alkaloids	Steroid alkaloids	C27H43NO	398.34	398.34	397.334	[M+H]+	3	80-78-4	C06543	3.50126e+07	3.89235e+07	4.13005e+07	4.10841e+07	4.65882e+07	4.64316e+07	5.59253e+07	4.9854e+07	4.71114e+07	6.43362e+07	5.39316e+07	2.43047e+07	3.36987e+07	3.40803e+07	3.69323e+07	ko00996
Artificial identification	NAXp06020	heilonine	Alkaloids	Steroid alkaloids	C27H39NO2	410.303	127.039	409.298	[M+H]+	3	-	-	1.63307e+06	1.81418e+06	2.11489e+06	2.09238e+06	1.86567e+06	2.13274e+06	144447	143277	156317	115400	137808	116163	1.40792e+06	1.20241e+06	1.52503e+06	-
Artificial identification	NAXp04928	ebeiedinone	Alkaloids	Steroid alkaloids	C27H43NO2	414.336	414.336	413.329	[M+H]+	3	25650-68-4	-	1.64041e+07	1.58846e+07	1.40752e+07	1.69768e+07	1.56636e+07	1.33462e+07	3.20778e+07	2.95914e+07	2.88332e+07	2.83212e+07	3.22552e+07	2.67038e+07	2.35045e+07	1.71787e+07	2.42757e+07	-
Artificial identification	NAXp05389	fritillarizine	Alkaloids	Steroid alkaloids	C27H43NO2	414.34	414.34	413.329	[M+H]+	3	-	-	7.68419e+06	9.19212e+06	8.07274e+06	6.62557e+06	1.27418e+07	1.01199e+07	9.81302e+07	9.23585e+07	8.43671e+07	9.15359e+07	9.34327e+07	9.52999e+07	2.11223e+07	1.74159e+07	2.09275e+07	-
Artificial identification	pmp001020	Korseveridine*	Alkaloids	Steroid alkaloids	C27H43NO2	414.34	414.34	413.329	[M+H]+	3	20072-14-4	-	3.98747e+07	3.95025e+07	4.66976e+07	5.12781e+07	4.80589e+07	5.22599e+07	3.17084e+06	3.17084e+06	3.17084e+06	3.17084e+06	3.17084e+06	3.17084e+06	2.22892e+07	1.58542e+07	3.11895e+07	-
Artificial identification	pmp001018	Puqiedinone*	Alkaloids	Steroid alkaloids	C27H43NO2	414.34	414.34	413.329	[M+H]+	3	96997-98-7	-	4.48568e+07	4.05535e+07	3.95657e+07	4.54217e+07	4.58051e+07	4.9466e+07	3.48663e+06	3.48663e+06	3.48663e+06	3.48663e+06	3.48663e+06	3.48663e+06	1.74332e+07	1.82484e+07	2.40099e+07	-
Artificial identification	pmp000132	Pingbeinone	Alkaloids	Steroid alkaloids	C26H41NO3	416.32	398.3	415.309	[M+H]+	3	125292-91-3	-	5.01938e+06	5.43524e+06	5.35138e+06	5.68554e+06	5.71194e+06	6.06184e+06	318680	376139	415731	321833	379187	359253	3.20367e+06	3.06432e+06	3.60342e+06	-
Artificial identification	pmp001021	Ebeiedine	Alkaloids	Steroid alkaloids	C27H45NO2	416.352	416.352	415.345	[M+H]+	3	25650-70-8	-	2.32573e+08	2.4299e+08	2.47417e+08	2.71838e+08	2.86267e+08	267882297	1.79796e+07	1.68797e+07	1.75819e+07	1.69096e+07	2.73236e+07	1.68313e+07	1.33633e+08	131493819	1.58488e+08	-
Artificial identification	Lmfp006712	Soladulcidine	Alkaloids	Steroid alkaloids	C27H45NO2	416.35	416.35	415.345	[M+H]+	3	511-98-8	-	1.6868e+07	1.88911e+07	1.67516e+07	17567730	1.74472e+07	1.60696e+07	1.46876e+06	1.46876e+06	1.46876e+06	1.46876e+06	1.46876e+06	1.46876e+06	7.63614e+06	7.34381e+06	9.86234e+06	-
Artificial identification	pmp001022	Tortifoline	Alkaloids	Steroid alkaloids	C27H45NO2	416.35	416.35	415.345	[M+H]+	3	-	-	1.33583e+08	1.4083e+08	1.4372e+08	1.10798e+08	1.11238e+08	148510689	1.22937e+06	960775	1.34098e+06	1.03929e+06	1.1037e+06	1.24147e+06	6.24442e+07	5.35091e+07	6.38051e+07	-
Artificial identification	Wagp001908	N-Feruloylputrescine N-glucoside	Alkaloids	Phenolamine	C20H30N2O8	427.21	177.05	426.2	[M+H]+	3	-	-	74790	45173.7	28567.2	58041.2	35607.9	71683.6	4188.64	11161.3	6384.32	6821.44	8319.04	3906.72	23696.7	13418.3	23281.2	-
Artificial identification	Qmgp102007	Veratrobasine	Alkaloids	Steroid alkaloids	C27H41NO3	428.32	410.3	427.309	[M+H]+	3	20226-97-5	-	205945	238091	217738	248747	322430	174271	18628.7	18628.7	18628.7	18628.7	18628.7	18628.7	128175	93143.7	176890	-
Artificial identification	pmp001026	Verticine	Alkaloids	Steroid alkaloids	C27H45NO3	432.35	414.34	431.34	[M+H]+	3	23496-41-5	C10830	1.42059e+07	1.49271e+07	1.5729e+07	1.47437e+07	1.71755e+07	1.66206e+07	4.5311e+07	3.09567e+07	3.05166e+07	3.08372e+07	3.4052e+07	4.22176e+07	1.6939e+07	1.56887e+07	2.08581e+07	-
Artificial identification	pma0692	N1,N10-Bis(p-coumaroyl)spermidine	Alkaloids	Phenolamine	C25H31N3O4	438.24	147.04	437.231	[M+H]+	3	114916-05-1	C21169	58262.3	70091.8	80349.9	55297.7	60644.6	58104.1	5267.97	5267.97	5267.97	5267.97	5267.97	5267.97	37156.9	31723.5	26339.9	-
Artificial identification	Qmgp102134	1β,7α-Dihydroxy veratramine	Alkaloids	Steroid alkaloids	C27H39NO4	442.3	406.27	441.288	[M+H]+	3	-	-	34486.4	35924	43773.4	65822.9	57067.2	45389.9	27960.7	18504.5	13726	16540.6	33828.8	20828.1	20973.9	22526.7	37749.9	-
Artificial identification	Salp003488	1-hydroxy-5,6-dihydrojervine	Alkaloids	Steroid alkaloids	C27H41NO4	444.31	114.09	443.304	[M+H]+	3	-	-	3.89843e+06	4.45468e+06	4.45634e+06	4.84023e+06	5.2388e+06	4.83453e+06	9.55153e+06	8.75037e+06	8.85143e+06	8.62731e+06	9.57374e+06	8.57749e+06	4.67939e+06	4.39703e+06	5.22718e+06	-
Artificial identification	Qmgp102117	Veratraline B	Alkaloids	Steroid alkaloids	C27H41NO4	444.31	147.04	443.304	[M+H]+	3	-	-	76670.4	69844.8	69915.2	76447	65532.4	91283.2	170901	176830	145805	168389	158448	164725	116997	80759.2	55212.2	-
Artificial identification	NAXp03346	isokuroyurinidine	Alkaloids	Steroid alkaloids	C27H43NO4	446.326	428.317	445.319	[M+H]+	3	-	-	775548	844121	789754	855094	1.12189e+06	1.0716e+06	96487.8	96487.8	96487.8	96487.8	96487.8	96487.8	591802	482439	609370	-
Artificial identification	Lmlp001118	3'-Glucosyl-6,7-dihydroxy-N-methyl-benzyltetrahydroisoquinoline	Alkaloids	Isoquinoline alkaloids	C23H29NO8	448.2	286.15	447.189	[M+H]+	3	-	-	55863.3	51940.1	36837.5	60835.2	32716.6	42768.9	44546.3	36049.1	46302.8	41026	40798.9	29985.4	44430.6	38523.5	49327.4	-
Artificial identification	pmp000145	Pingbeimine A	Alkaloids	Steroid alkaloids	C27H45NO5	464.34	446.3	463.33	[M+H]+	3	82841-67-6	-	62158	59054.5	58563.1	51120	107989	49972.2	8674.19	8674.19	8674.19	8674.19	8674.19	8674.19	56516	43370.9	53770	-
Artificial identification	Lmgp002501	Dhurrin 6'-glucoside	Alkaloids	Alkaloids	C20H27NO12	474.16	312.11	473.153	[M+H]+	3	-	-	39680.7	19576.3	68845.2	33519.4	42991.2	40864.7	2819.2	2819.2	2819.2	2819.2	2819.2	2819.2	30313	14096	25061.2	-
Artificial identification	pmb1912	10-Formyltetrahydrofolic Acid	Alkaloids	Alkaloids	C20H23N7O7	474.17	327.12	473.166	[M+H]+	3	2800-34-2	C00234	259982	262624	272735	263032	295197	272634	104294	101215	95719.2	109794	120616	89026.7	208431	244393	218025	ko00670,ko00970,ko01100,ko01200,ko01240
Artificial identification	pmn001727	N-(4-O-(Glucosyl)-E-feruloyl)-tyramine	Alkaloids	Phenolamine	C24H29NO9	474.18	312.12	475.184	[M-H]-	3	-	-	109527	113431	104751	103556	104564	109313	20711.2	20711.2	20711.2	20711.2	20711.2	20711.2	117759	109664	108567	-
Artificial identification	Wafp004334	N-Feruloyltyramine 4'-glucoside	Alkaloids	Phenolamine	C24H29NO9	476.2	177.05	475.184	[M+H]+	3	-	-	1.76675e+06	1.53167e+06	794920	809675	1.30859e+06	716573	756258	1.00267e+06	1.05307e+06	1.00632e+06	1.09868e+06	706374	300311	290823	339293	-
Artificial identification	pmp000147	Pingbeimine C	Alkaloids	Steroid alkaloids	C27H43NO6	478.32	460.31	477.309	[M+H]+	3	128585-96-6	-	250217	217369	306815	220495	286863	231751	38819.1	47121.8	29887.6	22142.3	35831.5	28828.4	159868	149037	158966	-
Artificial identification	WaJp003081	Laudanosine Glucoside	Alkaloids	Isoquinoline alkaloids	C27H37NO9	520.26	358.2	519.246	[M+H]+	3	-	-	7511.73	7511.73	7511.73	7511.73	7511.73	7511.73	50326.8	41342.8	52464.5	55988.3	45813.9	50707.7	37558.7	38608.2	42622.6	-
Artificial identification	Lmmp003443	Dicaffeoylspermine	Alkaloids	Phenolamine	C28H38N4O6	527.286	163.037	526.279	[M+H]+	3	-	-	40458	63530	56894.4	44341.3	53063.3	62134.8	5137.83	5137.83	5137.83	5137.83	5137.83	5137.83	27136.9	25689.2	26093.6	-
Artificial identification	pmp000446	22-O-Demethyl-22-O-glucosyl isocorynoxeine	Alkaloids	Plumerane	C27H34N2O9	531.23	369.18	530.226	[M+H]+	3	-	-	71881.1	60193.1	59562.4	41314.9	99823.6	69988.1	3293.4	3293.4	3293.4	3293.4	3293.4	3293.4	18172.5	23351.8	16467	-
Artificial identification	pma0702	N1,N8-Bis(sinapoyl)spermidine	Alkaloids	Phenolamine	C29H39N3O8	558.28	207.07	557.274	[M+H]+	3	-	C21170	51646.9	67891.5	98693	102442	96112.1	105151	146159	126549	146531	146227	144935	117237	78371	73378.1	80796.7	-
Artificial identification	Safp004674	Tomatidine galactoside	Alkaloids	Steroid alkaloids	C33H55NO7	578.4	560.39	577.398	[M+H]+	3	-	-	190055	183556	272757	247759	228922	261313	19004.5	19004.5	19004.5	19004.5	19004.5	19004.5	97118.2	103201	95022.7	-
Artificial identification	pmb0492	N',N'',N'''-p-Coumaroyl-cinnamoyl-caffeoyl spermidine	Alkaloids	Phenolamine	C34H37N3O6	584.28	325	583.268	[M+H]+	3	-	-	98834.2	95715.8	102705	100343	115564	116424	18424.2	24568.4	19223.6	22569.1	25381.2	18393.4	40529	50213.2	68189.4	-
Artificial identification	Qmgp102110	Pseudojervine	Alkaloids	Steroid alkaloids	C33H49NO8	588.35	570.34	587.346	[M+H]+	3	-	-	100753	76954.8	47649.9	83108.1	85502.5	38201.4	131948	81288.2	118007	78739.7	110284	124139	80870.8	42258.9	91112.7	-
Artificial identification	Salp004766	Cevadine	Alkaloids	Steroid alkaloids	C32H49NO9	592.35	574.36	591.341	[M+H]+	3	62-59-9	-	819947	904017	656358	608127	675061	739513	984184	946356	756024	911401	782290	748909	475775	485674	644054	-
Artificial identification	Wahp005790	Di-p-coumaroylcaffeoyl Spermidine	Alkaloids	Phenolamine	C34H37N3O7	600.272	454.236	599.263	[M+H]+	3	-	-	113573	105738	119604	128631	163120	137721	20416.7	15257.7	22450.4	26041.2	21566.3	20134	52143.6	48796.9	64784.4	-
Artificial identification	Wahp005277	Tricaffeoyl Spermidine	Alkaloids	Phenolamine	C34H37N3O9	632.265	470.232	631.253	[M+H]+	3	-	C18070	83788.5	86905.6	100934	106947	114520	84726.5	17583.5	13146	16506.2	21850.6	16270.2	18708.8	43531.5	51609.7	79658.2	ko00940,ko01110
Artificial identification	Lmmp004965	β1-Solanine	Alkaloids	Steroid alkaloids	C39H63NO10	706.45	706.45	705.445	[M+H]+	3	142287-76-1	-	5.49193e+07	5.57179e+07	5.71656e+07	5.72865e+07	6.19732e+07	5.58275e+07	3.38151e+06	3.22312e+06	3.2683e+06	3.37416e+06	3.594e+06	3.54539e+06	2.72179e+07	2.51405e+07	3.26916e+07	-
Artificial identification	Lmtp004688	β-Chaconine	Alkaloids	Steroid alkaloids	C39H63O10N	706.45	706.45	705.445	[M+H]+	3	472-51-5	-	5.25851e+07	5.50658e+07	5.40804e+07	5.53675e+07	6.06734e+07	5.50452e+07	2.87225e+06	3.00794e+06	3.53615e+06	3.01333e+06	3.36498e+06	2.6479e+06	2.73563e+07	2.53237e+07	3.02796e+07	-
Artificial identification	Hmmp002701	β2-Solanine	Alkaloids	Steroid alkaloids	C39H63NO11	722.44	722.44	721.44	[M+H]+	3	61877-94-9	-	4.80497e+07	4.63982e+07	4.77809e+07	5.05398e+07	5.0212e+07	5.0801e+07	7.40677e+07	7.30412e+07	7.39131e+07	6.62712e+07	7.19763e+07	6.7954e+07	3.61535e+07	3.5759e+07	4.10243e+07	-
Authentic standards	mws1307	α-Solanine	Alkaloids	Steroid alkaloids	C45H73NO15	866.49	866.49	867.498	[M-H]-	3	20562-02-1	C10820	7.12095e+06	7.33346e+06	7.4808e+06	7.22739e+06	6.90445e+06	7.21428e+06	2.40865e+06	2.30235e+06	2.73896e+06	2.26524e+06	2.34715e+06	2.2597e+06	6.34238e+06	6.69166e+06	6.78569e+06	ko00996
Artificial identification	Lmfp004629	Dehydrocommersonine	Alkaloids	Steroid alkaloids	C51H83NO21	1046.55	1046.55	1045.55	[M+H]+	3	65428-74-2	-	2.70679e+06	2.74598e+06	2.45261e+06	2.46335e+06	3.12831e+06	3.0152e+06	56582.8	59913.7	53931.6	60770.7	60503.4	52175.4	988065	819802	985601	-
